# Supplementary material for: Changes in chromatin state reveal ARNT2 at a node of a tumorigenic transcription factor signature driving glioblastoma cell aggressiveness
Source: Acta Neuropathol. 2017 Nov 17;135(2):267–83. doi: 10.1007/s00401-017-1783-x (PMC5773658; doi:10.1007/s00401-017-1783-x)
Supplement: Supplementary file 1 — Supplementary material 1 (XLSX 59 kb) [file 401_2017_1783_MOESM1_ESM.xlsx]

## Sheet: Online Resource 1
Online Resource 1. Sequence of all primers used for ChIP-QPCR
ChIP-PCR Primer list	sequence	dist to TSS (bp)
OLIG2_5' fwd	TTGTGTCCCCCTCAGTCCTATCCC	-4210
OLIG2_5' rev	AGCCCAAACCAGCAACTGCC
OLIG2_3' fwd	TTTTCTGACGCCTAACCCGGAAC	3686
OLIG2_3' rev	TAGAGGACTCCTGAGAGCCCAGAC
OLIG2_prom fwd	GTTCCCTTTCTCCCTTGGTC	-262
OLIG2_prom rev	GAGATTCTTGGGGAGGGACT
POU3F2_5' fwd	AATCGCCTGCTCAGCCATTGTC	-3113
POU3F2_5' rev	TTCTCCGCCCGCATAAAAGCAC
POU3F2_prom fwd	TCAGACCGCTACGCTGTCAGAG	-830
POU3F2_prom rev	TGGGGAAAGAACCCCGAGAGAG
SOX9_5' fwd	TCGCCCCTGGCAAAATGCTC	-2803
SOX9_5' rev	TCCTGGTGTCCACTCCCCTTTC
SOX9_prom fwd	AGCGCAGCAGAATCCTGACC	-603
SOX9_prom rev	AGCCGCTTCTTAATGCGTAGCC
SOX9_5'UTR fwd	CGCCTTCCTAAGTGCTCGCC	386
SOX9_5'UTR rev	GGGGTCCAGGAGATTCATACGC
TBP_prom CTL fwd	GAAGGTAACGCCGCTAGTTG	-270
TBP_prom CTL rev	CCTTGCTGGACGTAGGAAAG
Changes in chromatin state reveal ARNT2 at a node of a tumorigenic transcription factor signature driving glioblastoma cell aggressiveness.
A. Bogeas, G. Morvan-Dubois, E. A. El-Habr, F-X. Lejeune, M. Defrance, A. Narayanan, K. Kuranda, F. Burel-Vandenbos, S. Sayd, V. Delaunay, L. G. Dubois, H. Parrinello, S. Rialle, S. Fabrega, A. Ibdaih, J. Haiech, I. Bièche, T. Virolle, M. Goodhardt, H. Chneiweiss, M-P. Junier
Acta Neuropathologica
Corresponding authors : herve.chneiweiss@inserm.fr; marie-pierre.junier@inserm.fr
