# Supplementary material for: Changes in chromatin state reveal ARNT2 at a node of a tumorigenic transcription factor signature driving glioblastoma cell aggressiveness
Source: Acta Neuropathol. 2017 Nov 17;135(2):267–83. doi: 10.1007/s00401-017-1783-x (PMC5773658; doi:10.1007/s00401-017-1783-x)
Supplement: Supplementary file 2 — Supplementary material 2 (XLSX 9 kb) [file 401_2017_1783_MOESM2_ESM.xlsx]

## Sheet: Online Resouce 2
Online Resource 2. Sequences of all primers used for RT-QPCR.
Primers	Forward Primer Sequence [5' → 3']	Reverse Primer Sequence [5' → 3']
ARNT	CTGCCAACCCCGAAATGACAT	CGCCGCTTAATAGCCCTC
ARNT2	GGAATGCCTACTCCAGTCTTGC	CTTTGCCACTGCGACCAGACTT
EPAS1/HIF2A	GTGCTCCCACGGCCTGTA	TTGTCACACCTATGGCATATCACA
HIF1A	TTCCAGTTACGTTCCTTCGATCA	TTTGAGGACTTGCGCTTTCA
LEF1	GATCTTCGCCGAGATCAGTC	GCCTCCATCTGGATGCTTTC
OLIG2	CCAGAGCCCGATGACCT	CACTGCCTCCTAGCTTGT
POU3F2	CGGCGGATCAAACTGGG	TTGCGCTGCGATCTTGTC
SOX9	AGCGAACGCACATCAAG	CTGTAGGCGATCTGTTG
TBP	TGCACAGGAGCCAAGAGTGAA	CACATCACAGCTCCCCACCA
Changes in chromatin state reveal ARNT2 at a node of a tumorigenic transcription factor signature driving glioblastoma cell aggressiveness.
A. Bogeas, G. Morvan-Dubois, E. A. El-Habr, F-X. Lejeune, M. Defrance, A. Narayanan, K. Kuranda, F. Burel-Vandenbos, S. Sayd, V. Delaunay, L. G. Dubois, H. Parrinello, S. Rialle, S. Fabrega, A. Ibdaih, J. Haiech, I. Bièche, T. Virolle, M. Goodhardt, H. Chneiweiss, M-P. Junier
Acta Neuropathologica
Corresponding authors : herve.chneiweiss@inserm.fr; marie-pierre.junier@inserm.fr
