# Supplementary material for: Changes in chromatin state reveal ARNT2 at a node of a tumorigenic transcription factor signature driving glioblastoma cell aggressiveness
Source: Acta Neuropathol. 2017 Nov 17;135(2):267–83. doi: 10.1007/s00401-017-1783-x (PMC5773658; doi:10.1007/s00401-017-1783-x)
Supplement: Supplementary file 3 — Supplementary material 3 (XLSX 208 kb) [file 401_2017_1783_MOESM3_ESM.xlsx]

## Sheet: Online Resource 3
Online Resource 3. Genes associated with H3K4me3 and/or H3K27me3 mark in TG1 and TG1-miR: analysis over a window of +/- 20kb with respect to the coordinates of the beginning and end of RefSeq transcripts
Changes in chromatin state reveal ARNT2 at a node of a tumorigenic transcription factor signature driving glioblastoma cell aggressiveness.
A. Bogeas, G. Morvan-Dubois, E. A. El-Habr, F-X. Lejeune, M. Defrance, A. Narayanan, K. Kuranda, F. Burel-Vandenbos, S. Sayd, V. Delaunay, L. G. Dubois, H. Parrinello, S. Rialle, S. Fabrega, A. Ibdaih, J. Haiech, I. Bièche, T. Virolle, M. Goodhardt, H. Chneiweiss, M-P. Junier
Acta Neuropathologica
Corresponding authors : herve.chneiweiss@inserm.fr; marie-pierre.junier@inserm.fr
K4 in TG1, K4 in TG1-miR	K4 in TG1, K27 in TG1-miR	K4 in TG1, Bivalent in TG1-miR	K4 in TG1, None in TG1-miR	K27 in TG1, K27 in TG1-miR	K27 in TG1, K4 in TG1-miR	K27 in TG1, Bivalent in TG1-miR	K27 in TG1, None in TG1-miR	Bivalent in TG1, Bivalent in TG1-miR	Bivalent in TG1, K4 in TG1-miR	Bivalent in TG1, K27 in TG1-miR	Bivalent in TG1, None in TG1-miR	None in TG1, K4 in TG1-miR	None in TG1, K27 in TG1-miR	None in TG1, Bivalent in TG1-miR
A2M	A2LD1	AACS	ABCA2	AAA1	ABHD16B	ABCB5	A1BG-AS1	A2ML1	ABCF3	A1BG	ACY3	ABCA8	ABCB11	A2MP1
AAAS	ABCA12	ABCD4	ACCN5	AADACL3	ACCSL	ABO	A1CF	A4GALT	ABTB2	ABCC8	ADORA1	ABCC2	ABCC11	ADAM28
AADAT	AHSP	ACACB	ACVR2B	AADACL4	ACHE	ADAMTSL3	AACSP1	ABAT	ACADL	ABCG1	ADRBK2	ACADVL	ABCC13	ANKLE1
AAGAB	ANO5	ACAD9	ADAMTS9-AS2	ABCC6	ACTBL2	AKD1	ABCA17P	ABCA4	ACE	ADCY2	AKR1C4	ACAP1	ACOT4	AQPEP
AAK1	APOL1	ACCN2	AFG3L1P	ABCC9	ADAM20	AKR1E2	ABCG5	ABCC5	ACER2	ADRA1B	AMICA1	ACCN4	ACTL6B	C13orf26
AARS	ARHGEF10L	ACOT11	AGMAT	ABCG8	AIFM3	APLNR	ABI3BP	ABCG4	ACOT2	ALDH1L1	ANXA2P2	ACOT12	ACTL7B	C1QTNF5
AARS2	ARMC4	ACOT6	AGT	ABI3	ALX1	ARHGAP4	ACER1	ABLIM2	ACSM1	ALOXE3	ARHGAP36	ACOT13	ACVRL1	C22orf45
AARSD1	ARNT2	ACOX3	AKR1C1	ABP1	ANKRD24	ARMC3	ACPP	ABLIM3	ACSM3	ANKRD55	ARPP21	ACOX2	ADAM32	C2orf65
AASDH	ATCAY	ACPL2	ALDH6A1	ACAN	ANXA10	ASPA	ACRV1	ABR	ACTG1	ANXA6	BASP1	ACSBG1	ADAMTS5	C5AR1
AASDHPPT	ATP9A	ACTB	ALG12	ACMSD	ATP7B	B3GNT3	ACSM2B	ACCN1	ACVR1	ARID3C	C19orf81	ACTL10	ADCY1	C9orf11
AASS	AVPR1B	ACTN2	ALKBH6	ACSM4	AVPR2	BDKRB2	ACTL9	ACOXL	ADAM7	ARSD	C1orf87	ACTR1A	ADCY7	CCDC148
AATF	BACE2	ADAM23	ANKRD49	ACTA1	BMP5	BHLHE23	ADAM18	ACSBG2	ADAMTS15	ASS1	C6orf147	ADAMDEC1	ADCYAP1R1	CCL28
AATK	BEGAIN	ADAM8	ANKS3	ACTC1	C14orf182	BLK	ADAM33	ACSF3	ADAMTS20	ATP10A	C8orf42	ADH7	ADRB3	CERKL
ABCA1	C14orf132	ADAMTS14	ANKUB1	ACTL8	C14orf55	BMP6	ADAM5P	ACSL1	ADAP1	ATP11A	CCDC115	ADHFE1	AICDA	CLDN1
ABCA11P	C14orf166B	ADAMTS6	AP1S3	ACTN3	C19orf69	C10orf91	ADAMTS18	ACSL6	AGPAT2	ATP8A2	CCDC67	ADO	ALAS2	CLEC10A
ABCA3	C1orf106	ADAMTSL1	APBA2	ACTR3C	C2orf62	C12orf4	ADAMTS19	ACSS1	AGPAT3	ATP8B4	CCR1	ADPGK	ALB	CLEC4C
ABCA5	C6orf118	ADC	APOBEC1	ACTRT2	C3orf67	C15orf33	ADCY8	ACVR1B	AGTR1	AVPR1A	CHODL	AEBP1	ALDH3A1	CRHBP
ABCA6	CASS4	ADORA2B	APOBEC3G	ADAM21	C7	C19orf77	AKAP3	ACVR1C	AKT3	B3GAT1	CPPED1	AFM	ALDH8A1	CRYAA
ABCA7	CCDC13	ADRA2A	ARID2	ADAM30	C8orf77	C1orf110	ALDH3B2	ADAM11	AKTIP	BAI1	CXCL12	AGAP3	ALS2CL	CYP26A1
ABCA9	CCDC158	ADRA2B	ARMC6	ADAM6	C9orf152	C1orf168	ALPPL2	ADAM12	ALDOB	BARX1	DEFB134	AGR2	AMBP	DNAJC15
ABCB1	CCDC40	ADRB1	ARSE	ADAMTS10	C9orf57	C3orf32	ALS2CR11	ADAM21P1	AMIGO1	BARX2	DMBT1	AHNAK2	AMPD1	EPSTI1
ABCB10	CCL26	ADRB2	ATF6B	ADAMTS12	CA8	C8orf80	ANKRD18B	ADAMTS1	AMIGO2	BATF2	DNAH12	AKAP2	ANKRD33	FAM173B
ABCB4	CHDH	AFAP1	ATP6V1D	ADAMTS13	CALML3	CACNA1I	ANKRD20A11P	ADAMTS16	ANGPTL4	BCYRN1	DNAH5	AKR1B1	AOC4	FGF8
ABCB6	CHRDL1	AGAP1	B9D2	ADAMTS17	CD55	CACNG2	ANKRD30BP2	ADAMTS8	ANK3	BICC1	DUSP26	ALDOC	APCS	FLJ12334
ABCB7	CHST13	AGAP7	BAIAP2L2	ADAMTS2	CEACAM1	CALCR	ANKS4B	ADAMTSL2	ANKRD18DP	BMP2	EFHC2	ALG2	APOH	FLJ25328
ABCB8	CLNK	AGBL2	BAP1	ADARB2	CELF3	CAMK1G	ANO9	ADAP2	ANKRD33B	BMP7	EHF	ALPK2	ASTL	FLJ41350
ABCB9	COL6A2	AGPHD1	BBOX1	ADARB2-AS1	CHST9	CAMSAP3	ANP32D	ADARB1	APC2	BOK	EXOC3L1	AMDHD2	ATP13A5	FMO4
ABCC1	CXCR7	AIG1	BEST1	ADCYAP1	CLCNKA	CARD11	AOX2P	ADCY5	APPBP2	BRS3	FAIM3	AMHR2	AURKC	FRMD7
ABCC10	CYP1B1-AS1	AK1	C10orf68	ADH1C	CLEC12B	CAV3	APOBR	ADIPOQ	AQP3	BRSK2	FAM155A	AMPD3	AWAT1	GLI2
ABCC12	DAPK1	AKR1D1	C11orf9	ADPRHL1	CLEC2A	CCDC135	AQP12B	ADORA2A	ARG2	BTBD11	GABRE	ANAPC10	BATF	GMFG
ABCC3	DOK7	ALCAM	C11orf92	ADRA1A	CNBD1	CCDC37	AQP4	ADRA1D	ARL4C	C12orf42	GABRG3	ANKMY2	BEST3	GNA14
ABCC4	DPP4	ALDH2	C14orf1	ADRA2C	CNGA1	CCK	ARHGDIG	AFAP1L1	ARL9	C14orf64	GAD2	ANKRD16	BGN	GPR179
ABCD1	FAM41C	ALDH4A1	C16orf88	AFF2	COL6A4P1	CCR7	ARSF	AFF3	ARMC9	C15orf59	GPR150	ANKRD26P1	BHMT2	KCNAB2
ABCD2	FBLN7	ALDH5A1	C17orf49	AGXT	CPEB1	CDH16	ARSH	AGBL1	ARMCX4	C1QL2	GUCY1B2	ANKRD5	BIRC8	KCNE3
ABCD3	GFRA1	ALPK1	C17orf56	AGXT2	CRYGS	CLCNKB	ASAH2	AGBL3	ASAH1	C3orf20	HES5	ANXA3	BLNK	KCNH2
ABCE1	GPX3	ANKIB1	C17orf90	AIPL1	CTAGE1	CMA1	ASZ1	AGBL4	ASB2	C5orf63	IMPG1	AP3S1	BMP10	KIAA0087
ABCF1	GRID1	ANKRD7	C19orf76	AIRE	DEFB136	CNNM1	ATF7IP2	AGXT2L1	ASNS	C8orf31	KCNG1	APEX1	BST1	KNCN
ABCF2	GRIK3	ANTXRL	C1QTNF1	AJAP1	ENPP3	CNTNAP5	ATP10B	AHSG	ASPHD2	CACNA1D	KCNQ5	APOBEC3H	C10orf105	LALBA
ABCG2	GRIP2	APOBEC3F	C1QTNF9B-AS1	ALDH1A2	ENTHD1	COL24A1	ATP6V1G3	AIF1L	ATP13A4	CADM3	KCNU1	AQP2	C10orf129	LIN52
ABHD1	GUCY2C	APOL3	C2orf48	ALDH1A3	FAM66E	COLEC12	AZU1	AIM1L	ATP8B3	CAMK2B	KIAA2022	AQP5	C10orf96	LMOD1
ABHD10	HHIPL1	ARHGAP21	C2orf66	ALMS1P	FAM83F	COMP	BDAG1	AK5	B4GALT1	CCDC3	KIR2DL1	ARHGAP32	C10orf99	LOC100128292
ABHD11	HP	ARHGEF1	C2orf77	ALOX15	FAM92B	CORIN	BDNF-AS1	AK7	BAHD1	CCDC30	LIX1	ARHGDIA	C11orf36	LOC100128811
ABHD12	HS6ST2	ARHGEF10	C3orf43	ALOX5	FBXO2	CPLX1	BEND2	AK8	BAIAP3	CD96	LOC100133669	ARHGDIB	C11orf71	LOC100130700
ABHD12B	IRX3	ARHGEF11	C5	ALPI	FMO9P	CRABP1	BHLHE22	AKAP6	BBC3	CDH22	LOC100507050	ARL17A	C12orf54	LOC100506385
ABHD13	LAD1	ARHGEF18	C5orf44	ALPP	FOXE1	CREB3L3	BOLL	AKR1C3	BCDIN3D	CDH4	LOC100507392	ARPC4	C12orf59	LOC100507140
ABHD14A	LEF1	ARID1B	C5orf58	AMPH	FOXS1	CRTAC1	BPIFA1	ALDH1B1	BFSP2	CDHR1	LOC100507489	ASIP	C15orf43	LOC100507299
ABHD14A-ACY1	LHCGR	ARID3A	C6orf15	AMZ1	FYB	CYP4F22	BPIFA3	ALK	BICD1	CHRDL2	LOC144481	ATP2B1	C15orf53	LOC139201
ABHD15	LINC00473	ARMC1	C6orf70	ANGPT4	G0S2	DBX1	BPIFA4P	ALLC	BLCAP	CHRM1	LOC283856	ATP5F1	C16orf73	LOC154872
ABHD16A	LOC100132354	ASAP1	C8orf39	ANKRD19P	GABRA2	DKFZp434J0226	BPIFB6	ALMS1	BMP4	CNTFR	LOC392232	ATP6V0CP3	C18orf42	LOC402160
ABHD2	LOC100505622	ASB1	CAMK2N2	ANKRD20A5P	GABRA4	DNAH3	BSPH1	ALOX12B	BMPR1B	CNTN1	LOC400643	ATP6V1F	C19orf75	LOC440131
ABHD3	LOC100506085	ASB13	CASQ2	ANKRD20A8P	GLS2	DNAI1	BSPRY	ALPL	BMS1	COL22A1	LOC442028	AVEN	C1orf115	LOC642852
ABHD4	LOC100507127	ASB5	CCBL1	ANKRD34B	GRAP	DPP10	BTBD17	ALX4	BOD1	COL5A1	MEG3	B3GNT8	C1orf185	LRRD1
ABHD5	LOC100652739	ASGR1	CCDC103	ANKRD34C	GRIA2	EFNA2	BTG4	AMOTL2	BRWD3	COL6A1	MKX	B4GALT2	C1orf186	LY6K
ABHD6	LOC201617	ATE1	CCDC58	ANKRD36BP2	GRIN3B	ELN	BTLA	ANG	BSN-AS2	CR1L	MYF6	BAALC	C1QTNF7	MC2R
ABHD8	LOC284998	ATOH7	CCDC87	ANO2	GRM2	ESPNL	BTNL3	ANK1	BTG3	CRHR1	NAPSB	BANF1	C1S	MEST
ABI1	LOC727677	ATOH8	CCNL2	ANPEP	IDO2	FAM159B	BZRAP1	ANKFN1	C11orf58	CXCL14	NECAB1	BCKDHA	C21orf91-OT1	MIR3678
ABI2	LOC729950	ATP12A	CDR1	AOX1	IL12RB1	FAM176A	C10orf108	ANKRD10	C11orf63	CYP1A2	NKX2-6	BEND7	C3orf30	MIR4424
ABL1	MAL	ATP1B1	CEND1	APCDD1L	IL12RB2	FBXL16	C10orf120	ANKRD29	C11orf70	CYP24A1	NPY2R	BIN2	C4orf48	MIR5095
ABL2	MAT1A	ATP2C2	CHTF18	APOB	INHBA	FGF19	C10orf128	ANKRD31	C11orf75	DAB1	NR0B1	BMP15	C5orf48	MIR548Q
ABLIM1	MYCBPAP	ATP5G3	CHTF8	APOBEC3A	IQCJ	FLJ43390	C10orf53	ANKRD35	C11orf96	DBH	NRSN1	BPNT1	C6	MRPL32
ABT1	MYL2	ATP6V1B1	CIAPIN1	APOD	KIAA1797	FSTL4	C10orf71	ANKS1B	C12orf39	DCLK1	PCSK1N	BRD8	C6orf127	MSH4
ACAA1	NFASC	ATP6V1E2	CLDN8	APOL5	KLF14	FXYD7	C11orf85	ANKS6	C14orf118	DGKK	PRDM11	C10orf55	C6orf132	NPFFR2
ACAA2	NUP210	ATRNL1	CLEC6A	AQP12A	KNG1	GAL	C13orf30	ANO1	C14orf28	DIRAS2	QPRT	C10orf90	C6orf186	NXNL2
ACACA	PARVB	B3GNT6	COL21A1	AQP9	LGALS9C	GALNT8	C13orf33	ANO4	C15orf26	DNAH17	ROPN1	C11orf16	C6orf201	OR52B2
ACADM	PDCD1	B4GALNT1	CPSF4L	ARHGAP28	LIN28A	GATA4	C14orf105	ANTXR1	C16orf91	DNAH8	SCN11A	C11orf20	C7orf65	PACSIN1
ACADS	PIK3AP1	BACH2	CRYAB	ARHGAP30	LINC00032	GPR35	C14orf39	AOAH	C17orf97	DNAH9	SGK110	C12orf10	C8B	PEAR1
ACAP2	PLEKHD1	BBS9	CSNK2B	ARHGAP8	LNX2	GRM5	C15orf50	AP1B1P1	C18orf34	DRGX	SNTG1	C12orf26	C9orf29	PLEKHA6
ACAP3	PLP1	BCAS4	CTLA4	ARHGEF16	LOC100128126	GSDMA	C16orf11	AP3B2	C19orf12	DSCAM	SPTLC3	C12orf33	C9orf96	PNPLA7
ACAT1	PM20D1	BCL11A	CWC15	ART1	LOC100216001	HLA-DOA	C16orf78	APBA1	C19orf45	DTX1	TMEM229A	C12orf37	CA6	PUS7L
ACBD3	PRAME	BCL2L11	CYP4F30P	ASCL1	LOC149086	HPCA	C16orf82	APBB1IP	C1D	ECEL1	TP63	C14orf109	CACNA2D4	RAB17
ACBD4	PTER	BEND3	CYP7B1	ASCL2	LOC283867	HTR3A	C16orf89	APLN	C1orf159	EEF1A2	UPK1A	C15orf5	CAGE1	RASGRF2
ACBD5	PTPRE	BEX5	DDX49	ASCL4	LOC338817	HTR3E	C17orf102	APOBEC3B	C1QL1	EFEMP1	VGLL3	C15orf54	CAMKV	RASL10B
ACBD6	PXDNL	BFSP1	DDX53	ASGR2	LOC388276	IGLL1	C17orf74	AQP7	C21orf33	ELFN2	ZBTB11	C16orf7	CARD14	S100Z
ACBD7	RASAL1	BHLHA9	DHFRL1	ASPG	LOC388946	IL16	C19orf18	ARC	C21orf56	EPHA10	ZBTB49	C17orf100	CATSPER3	SELPLG
ACCS	RFX4	BHMT	DHRS9	ASTN1	LOC441601	IL17F	C19orf21	ARHGAP15	C2orf43	EPHB1	ZNF167	C17orf109	CCDC153	SH2D4A
ACD	RNF39	BIN3	DMRT1	ATAD3C	LOC730102	IL1RAPL2	C1orf116	ARHGAP19-SLIT1	C3orf39	ERG	ZNF385D	C17orf61	CCDC19	SLC6A16
ACER3	SDC2	BLVRA	DOC2A	ATP2B3	LPAR1	IL1RN	C1orf173	ARHGAP22	C4orf22	ESYT3		C17orf78	CCDC38	SLCO1B7
ACIN1	*SEPT5	BMF	DUSP8	ATP4B	LRRC34	INA	C1orf65	ARHGAP40	C4orf37	FAM123A		C17orf89	CCL11	SORCS1
ACLY	SFRP4	BMI1	DYDC1	ATP6V0A4	MGC23284	IP6K3	C1QB	ARHGAP44	C4orf39	FAM123C		C18orf56	CCL18	STAB1
ACN9	SH3RF3	BTBD16	ECM2	ATP8B5P	MIR1305	ITGAE	C20orf197	ARHGAP6	C7orf58	FAM180A		C19orf73	CCL19	TACR2
ACO1	SIGLEC1	BTF3	EFCAB11	AVP	MIR196A1	ITK	C21orf67	ARHGEF7	C8orf84	FAM189A2		C1orf105	CD101	TXNRD3NB
ACOT7	SMOC1	C10orf28	ERMAP	B3GALT5	MMP10	KCNJ3	C22orf42	ARID3B	C9orf30	FAM196B		C1orf124	CD177	UPP2
ACOT8	TEC	C12orf47	EVC	B4GALNT2	MOS	KCNJ6	C2orf27B	ARRDC4	CA4	FAM19A4		C1orf174	CD1C	WDPCP
ACOT9	TG	C12orf75	EVL	BANF2	MUSK	KCNK9	C3orf74	ARSG	CACNB2	FAM20A		C1orf189	CD200R1L	XRCC4
ACOX1	TIE1	C14orf101	EXOSC5	BASP1P1	NLRP3	KCNQ1	C3orf77	ART5	CADM2	FEZF2		C1orf204	CD5
ACP1	TIMP3	C14orf162	EXTL2	BEND4	NOBOX	KIAA1614	C4orf6	ARVCF	CALB1	FGD3		C1orf226	CD6
ACP2	TP53AIP1	C14orf23	FAM192A	BIRC7	NPHP3-AS1	KIF4B	C5orf38	ASRGL1	CAP2	FLJ90757		C1orf229	CD79B
ACP6	TXK	C14orf37	FAM20C	BMP3	OR4K1	KIT	C5orf46	ASTN2	CATSPERB	FOXB2		C1orf27	CDH17
ACSF2	VIT	C14orf38	FAM76B	BNC1	OR51B5	KRT222	C5orf49	ATF3	CBLL1	FOXC2		C1orf54	CDO1
ACSL3	VSIG8	C16orf45	FANCM	BPESC1	OTOP1	LBP	C6orf10	ATOH1	CBX7	FOXD4L1		C20orf11	CDRT4
ACSL4	VWA5B1	C17orf103	FAR2	BPI	PABPC1P2	LGSN	C6orf221	ATP1A3	CCDC110	GFPT2		C20orf141	CDX1
ACSS2	WIPF3	C17orf108	FKBP10	BPIFA2	PCDHA1	LHFPL3	C7orf33	ATP2A3	CCDC113	GNAS-AS1		C2CD4D	CECR3
ACSS3		C17orf50	FLJ23152	BPIFB1	PCDHGA1	LHX8	C7orf72	ATP2B2	CCDC147	GPR116		C2orf28	CELA2A
ACTA2		C17orf72	FLJ35946	BPIFB2	PKHD1L1	LOC100128675	C8A	ATP4A	CCDC39	GPR39		C2orf56	CELA3B
ACTL6A		C17orf96	FLJ39051	BPIFB3	PTH2R	LOC339788	C8orf22	ATP6V1C2	CCDC53	GREB1		C2orf63	CETN1
ACTN1		C1orf133	FLJ42709	BPIFB4	PTK6	LOC729911	C8orf71	ATXN10	CCDC6	HDAC11		C4orf17	CETN2
ACTN4		C1orf220	GABRB3	BPIFC	RASAL3	LSP1	C8orf74	AXDND1	CCDC66	HOPX		C4orf49	CHAD
ACTR10		C20orf203	GALNT6	BSND	RPH3A	LY86	C8orf85	AXIN2	CCDC74A	HPSE2		C6orf222	CIB3
ACTR1B		C20orf4	GAS6	BTNL2	SDS	MATN1	C9orf71	B3GALTL	CCDC93	HS3ST3B1		C7orf71	CLCA3P
ACTR2		C20orf85	GATC	BTNL8	SELENBP1	MDGA2	CABP4	B3GAT2	CCNE1	IGFBPL1		C8orf55	CLDN17
ACTR3		C21orf91	GCN1L1	BTNL9	SLC13A1	MGAM	CABP5	B4GALNT4	CD53	IL10RA		C8orf75	CLDN5
ACTR3B		C2orf89	GGT8P	C10orf27	SLCO1C1	MGAT3	CACNA1G	BAHCC1	CD7	INHBB		C9orf100	CLEC3A
ACTR5		C3orf15	GJB1	C10orf47	SLCO2A1	MIR1253	CALCB	BAIAP2L1	CD81	IQCA1		C9orf106	CLEC3B
ACTR6		C3orf19	GLRA3	C10orf67	SNAP25	MIR4303	CAPN11	BARHL1	CD9	JAKMIP1		C9orf139	CLPS
ACTR8		C5orf15	GLTPD1	C11orf21	SNAP91	MRGPRX2	CAPN6	BARHL2	CD99L2	JPH2		C9orf167	CLRN3
ACVR2A		C6orf126	GLYATL1	C11orf40	SYCE1L	MUDENG	CAPSL	BCAS1	CDC20B	KCNK12		C9orf64	CNGA4
ACYP1		C7orf31	GLYR1	C11orf53	THBS2	MYBPC1	CARD17	BCL11B	CDC42EP5	KCNK5		C9orf95	COCH
ACYP2		C7orf44	GPR172A	C11orf87	TIGD4	MYEOV	CASC2	BCL7A	CDC7	KCNS3		CA14	COL8A2
ADA		C7orf46	GPRASP2	C12orf56	TOX3	MYT1L	CASP14	BDH1	CDH6	KCTD12		CABYR	COLEC11
ADAM10		C7orf53	GRAP2	C13orf16	TPRG1	NAT8L	CBLN1	BDNF	CDH8	KIF12		CAPN9	CPA2
ADAM15		C8orf86	GRIA3	C13orf35	ZNF75A	NEB	CBLN4	BEAN1	CDHR2	KIF1A		CARD6	CPN1
ADAM17		C9orf142	GRIK1	C14orf165	ZPLD1	NLRP1	CCDC105	BIN1	CDK20	KIF6		CASC1	CPXM1
ADAM19		CACNA1E	GRK7	C14orf177		NPY5R	CCDC129	BMPER	CDS1	KLHL6		CASQ1	CSF2
ADAM2		CACNA1S	GSTM1	C15orf32		NR5A1	CCDC166	BOK-AS1	CDYL	KRT39		CATSPER1	CSHL1
ADAM22		CACNB4	GTSF1L	C15orf60		NRG1	CCDC64B	BRD1	CEBPB	KRT77		CBX3	CST11
ADAM9		CACNG4	GUCA2A	C16orf54		NRG4	CCL1	BRD3	CEBPE	LAMA1		CBX3P2	CST8
ADAMTS3		CALML6	GZMB	C16orf96		NTSR2	CCL13	BRD7	CELF6	LAMC3		CCDC111	CSTA
ADAMTS4		CAPN2	HADHA	C17orf77		OLR1	CCL16	BSN	CENPA	LINC00466		CCDC116	CSTL1
ADAMTS7		CARS	HAS2-AS1	C1orf109		ONECUT3	CCL4	BSX	CEP128	LMX1A		CCDC122	CTAG1B
ADAMTS9		CASKIN1	HEATR7A	C1orf126		OR2S2	CCL7	C10orf11	CEP192	LOC100130264		CCDC137	CTAGE10P
ADAMTSL4		CCDC114	HEPH	C1orf129		P2RX3	CCR4	C10orf35	CEP350	LOC100131257		CCDC144C	CXCR3
ADAMTSL5		CCDC134	HIST1H2AB	C1orf172		PADI2	CCR8	C12orf49	CERK	LOC100133612		CCDC162P	CXCR5
ADAR		CCDC144NL	HIST1H2AI	C1orf177		PAGE2B	CD163	C13orf15	CHST2	LOC100499227		CCDC56	CYP17A1
ADAT1		CCDC33	HIST1H2AM	C1orf200		PAK7	CD22	C14orf80	CISH	LOC100506599		CCDC70	CYP2C18
ADAT2		CCDC63	HIST1H2BI	C1orf64		PCSK2	CD300LF	C15orf27	CITED4	LOC253573		CCDC96	CYP2E1
ADAT3		CCDC64	HMMR	C1orf94		PIEZO2	CD33	C16orf74	CLDN10	LOC283440		CCL24	CYP3A43
ADCK1		CCDC88C	HOOK3	C1QA		PIP5K1B	CD3D	C16orf80	CLDN12	LOC285547		CCL5	CYP4Z1
ADCK2		CCDC90B	HOXB7	C1QC		PLA2G4E	CD5L	C17orf28	CLDN9	LOC339505		CCS	CYSLTR2
ADCK3		CCL21	ICOS	C1QTNF8		PLAC9	CD70	C17orf51	CLEC11A	LOC388942		CD160	DAZL
ADCK5		CD1D	IDH3G	C2		PLCB2	CD86	C17orf67	CLPP	LOC400550		CD2	DCDC5
ADCY10		CD248	IFT80	C20orf123		PLEK	CDRT15L2	C17orf85	CLSTN3	LOC63930		CD207	DCX
ADCY3		CD44	IKBKG	C20orf151		PLEK2	CDRT7	C18orf1	CNOT10	LOC80054		CD69	DDC
ADCY4		CD83	IL1B	C20orf152		PRSS41	CEACAM3	C1orf101	CNTN4	LRRC15		CD74	DEFA1
ADCY6		CDC16	INTS9	C20orf166		PTPRN2	CEACAM6	C1orf49	CNTN5	LRRC4B		CDCP1	DEFB116
ADCY9		CDC27	INVS	C20orf166-AS1		RASSF9	CEACAM7	C1orf61	COL13A1	LY6H		CDH10	DEFB118
ADD1		CDC5L	ITGAX	C20orf202		RGS5	CELP	C1orf95	COL4A4	LY86-AS1		CDHR3	DEFB129
ADD2		CDCA7	IZUMO2	C21orf54		RPH3AL	CFHR4	C1orf98	COL8A1	LYPD1		CDK18	DEGS2
ADD3		CDK5RAP2	JMJD4	C21orf88		SCN10A	CFTR	C1QTNF6	COMMD6	MATK		CELA1	DGCR9
ADH5		CECR5-AS1	KBTBD4	C22orf33		SCNN1B	CHCHD4	C20orf160	CORO2B	MCF2L		CELSR2	DHRS2
ADI1		CECR6	KCNA2	C22orf43		SEC16B	CHL1	C20orf20	COX16	MDH1B		CENPBD1	DMRTC2
ADIPOR1		CENPI	KCNC3	C2orf27A		SEMG2	CHP2	C20orf26	CPE	MEOX1		CENPK	DNAAF1
ADIPOR2		CEP104	KCNE4	C2orf40		SGCZ	CHRNB4	C20orf54	CPEB2	MIR3141		CEP290	DNAJA4
ADK		CEP120	KCTD11	C2orf51		SLAMF1	CHST4	C22orf34	CPNE4	MLC1		CEP57L1	DNAJB8
ADM		CEP41	KIAA0556	C2orf53		SLC22A11	CLDN18	C2CD4C	CPNE8	MOBP		CFHR1	DNTT
ADM2		CERS4	KIAA2026	C2orf54		SLC35F4	CLEC12A	C2orf70	CPS1	MOV10L1		CFHR2	DROSHA
ADNP		CERS6	KIFC2	C2orf71		SLC5A8	CLEC4D	C2orf72	CPVL	MST1R		CFHR3	DRP2
ADNP2		CES4A	KLHDC7A	C2orf83		SLCO2B1	CLEC4M	C3orf18	CRLF1	MTSS1		CGB1	DUOX1
ADORA3		CGB7	KLHL17	C3		SPATA16	CLEC7A	C3orf23	CRY1	MVK		CHI3L2	DYDC2
ADPRHL2		CGN	KLHL18	C3orf14		SPATA21	CLEC9A	C3orf70	CRYBB2P1	MYH11		CHPF2	DZANK1-AS1
ADRBK1		CHCHD5	LACC1	C3orf55		SRD5A1	CLSTN2	C3orf80	CSNK2A2	MYH14		CHRNA1	ECHDC2
ADRM1		CHD1L	LETM2	C3orf72		SVOP	CMTM5	C4orf43	CSPG5	MYOM3		CIRBP-AS1	EDDM3B
ADSL		CHMP4B	LINC00311	C3P1		TBX4	CMYA5	C5orf60	CTDSP2	MYT1		CISD1	EFS
ADSS		CHN2	LOC100127888	C5orf20		TBXAS1	CNGA2	C7orf10	CTNNA3	NBPF6		CLCA1	EIF4E1B
ADSSL1		CHRD	LOC100129361	C5orf47		TCL6	CNTNAP3	C7orf23	CUL3	NEFL		CLDN2	ELF5
AEBP2		CHST10	LOC100130298	C6orf105		TGM2	CPLX3	C9orf171	CWF19L2	NFATC2		CLDN4	ENO4
AEN		CHST11	LOC100130705	C6orf123		TMEM132B	CRH	C9orf47	CXCL13	NIPAL1		CLDN7	ERVV-1
AES		CIDEA	LOC100131434	C6orf58		TMEM196	CSMD3	C9orf69	CXXC11	NKAIN3		CLLU1	ETV3L
AFAP1L2		CKAP2L	LOC100131564	C8orf12		TMEM233	CST1	CACNA1C	CXXC5	NKD1		CNIH2	EVPLL
AFF1		CKAP4	LOC100132111	C8orf34		TNFRSF10D	CST2	CACNA1F	CYP4V2	NKD2		CNOT7	F2RL3
AFF4		CLCN5	LOC100132831	C9orf129		TNR	CST5	CACNA1H	CYYR1	NKX2-5		COG8	FABP2
AFG3L2		CLDN25	LOC100133315	C9orf174		TNXB	CTSL3	CACNA2D3	DACH1	NMNAT3		COL1A2	FAM124B
AFTPH		CLIP4	LOC100134229	CA10		TRPV4	CXCL1	CADPS	DAGLA	NT5C1A		COL7A1	FAM151A
AGA		CLMN	LOC100190939	CA5A		TTYH2	CXCL6	CALCOCO1	DBX2	NTM		COPE	FAM162B
AGAP2		CLN6	LOC100271832	CABP2		UNC45B	CXorf57	CAMK1D	DDX11	NTRK2		COPS6	FAM25A
AGBL5		CLTCL1	LOC100306951	CABP7		VWCE	CYP2A7	CAMTA1	DDX18	O3FAR1		COQ9	FAM47E-STBD1
AGFG1		CLU	LOC100499183	CACNA1A		VWF	CYP2B7P1	CAPZA2	DDX60	OAS2		COX4NB	FAM58BP
AGFG2		CMAS	LOC100505648	CACNA1B		WNT10B	CYP2F1	CATSPERG	DEDD2	ODZ4		CPA6	FAM71B
AGGF1		CMBL	LOC100505666	CACNA2D2		XKR7	CYP4A11	CBX8	DEPDC1B	OPRD1		CPO	FAM83C
AGK		CMIP	LOC100505761	CACNG3		ZG16B	CYP4F2	CCBP2	DGKH	OR52K1		CPT1C	FBLL1
AGL		CNKSR2	LOC100506548	CACNG5		ZNF423	CYP4F35P	CCDC108	DGKI	OTX2OS1		CRISP1	FCAMR
AGMO		CNNM4	LOC100506990	CALB2		ZNF890P	CYP4F8	CCDC140	DGKZ	OXGR1		CRTC2	FCAR
AGPAT1		CNOT4	LOC100507062	CALCA		ZRANB3	CYP4Z2P	CCDC149	DHX58	PAPL		CSRP3	FGA
AGPAT4		CNST	LOC100507156	CALML5			DACH2	CCDC42	DIO2	PAX1		CTSE	FGD2
AGPAT5		CNTROB	LOC100507205	CALN1			DBC1	CCDC69	DIRAS1	PAX7		CTTNBP2NL	FKBP6
AGPAT6		COBL	LOC144571	CAPN13			DCLK3	CCDC71L	DIS3L2	PCK1		CUL4A	FLJ16341
AGPAT9		COL11A1	LOC152024	CAPN14			2013-12-01	CCDC73	DISP2	PCSK9		CUTA	FLJ16779
AGPS		COL28A1	LOC158435	CAPN8			DEFA3	CCDC86	DKFZp686O1327	PDE8B		CXCL5	FLJ25363
AGRN		COL4A6	LOC257396	CARTPT			DEFB128	CCKBR	DKK3	PDZRN3		CXorf1	FLJ27354
AGTPBP1		COL9A2	LOC284578	CASR			DIO3OS	CCL25	DLL4	PIK3R6		CYB561D2	FLJ43879
AGTRAP		CORO2A	LOC285456	CATSPER4			DKFZP434A062	CCNA1	DNAH11	PLA2G4D		CYGB	FLJ44511
AGXT2L2		COTL1	LOC285501	CBFA2T3			DKFZp686K1684	CCND1	DPY19L2	PLCG2		CYP2S1	FN3K
AHCTF1		CPSF2	LOC285796	CCDC155			DKKL1	CCND2	DPY19L2P4	PLD5		CYP3A5	FOXA3
AHCY		CREB5	LOC286002	CCDC27			DPEP2	CCZ1B	DRAM1	PLEKHA7		DALRD3	FPR2
AHCYL1		CREG1	LOC286135	CCDC60			DRD5	CD247	DUSP10	PPP1R3G		DARS2	FUT6
AHCYL2		CRTC1	LOC388242	CCDC85A			DSC3	CD276	DYRK3	PREX2		DCAF13	G6PC
AHDC1		CRYL1	LOC388948	CCKAR			DSCR8	CD38	EFHD1	PRIMA1		DCAF8L1	GABRG1
AHI1		CSGALNACT1	LOC389906	CCL2			DSG2	CD82	EFNA3	PRKAG2		DCN	GALNT3
AHNAK		CSNK2A1	LOC399815	CCL23			DYTN	CDC42BPG	EGFEM1P	PRKCB		DCTN1	GALR2
AHR		CT62	LOC400456	CCL3			EIF5AL1	CDH13	EHHADH	PRODH		DCUN1D2	GAS2L2
AHRR		CTGF	LOC400940	CCL8			ELSPBP1	CDH15	EIF4E3	PROK2		DDIT3	GDPD4
AHSA1		CTIF	LOC401022	CCNB3			EMBP1	CDH5	EIF4EBP2	PROM1		DDN	GH2
AHSA2		CTNNBL1	LOC440896	CCR3			ESM1	CDK5R2	EIF5	PRR5		DEFB113	GHRHR
AIDA		CTSF	LOC440944	CCR6			EVC2	CDKN1C	EIF5A2	PSTPIP2		DGAT2L6	GIMAP7
AIFM1		CTSL1	LOC643923	CCR9			F11	CDKN3	ELMO2	PTGIS		DHRS1	GJB7
AIFM2		CTSL2	LOC645249	CCRL2			F7	CDX2	ELMOD2	PXDN		DHX29	GLOD5
AIM1		CTSZ	LOC645949	CCT6B			FAAH2	CEBPG	ENHO	RAI2		DHX32	GLRA4
AIMP1		CWH43	LOC646762	CD163L1			FAM113B	CECR7	ENPP2	RDM1		DIRC1	GOLGA6L1
AIMP2		CXorf40A	LOC653712	CD1A			FAM135B	CELF4	ENTPD8	REM1		DIRC2	GOLT1A
AIP		CYLD	LRFN4	CD1B			FAM153C	CELF5	EPHA6	RGR		DKFZP434K028	GPR132
AJUBA		CYP1A1	LRP5L	CD1E			FAM170B	CELSR1	EPHB6	RGS7BP		DMRTA1	GPR17
AK2		CYP2U1	LRRC14	CD200R1			FAM181A-AS1	CEP72	ERCC6	RIC3		DNAH1	GPR25
AK3		CYP39A1	LRRC29	CD244			FAM187B	CEP85	ERICH1	RNF165		DNAJA1P5	GPR31
AK4		CYP46A1	LRRC40	CD300A			FAM19A1	CHCHD3	ESR1	ROR2		DNAJB14	GPR50
AKAP1		CYS1	LRRC41	CD300C			FAM21B	CHMP6	ESX1	RUFY4		DNAJC16	GPR65
AKAP10		CYTH1	LRRN2	CD300E			FAM47A	CHST8	ETS1	RXRG		DNAJC30	GPR88
AKAP11		DACT1	LY6G6E	CD300LB			FAM55B	CHSY3	ETV7	RYR3		DNMBP-AS1	GPX6
AKAP12		DAPL1	LYRM4	CD300LD			FAM71C	CIITA	EXOC3L4	SARDH		DOK6	GRHL3
AKAP13		DDO	MAOB	CD300LG			FAM75C2	CITED1	EXPH5	SCEL		DPM3	GRXCR2
AKAP4		DDX26B	MAP4K2	CD3E			FAM92A3	CLK3	FAH	SCN5A		DUS4L	GUCA2B
AKAP5		DDX60L	MAP7D2	CD40			FBXL21	CLPTM1L	FAM105B	SCNN1G		DUX2	GUCY2GP
AKAP7		DEF6	MBD6	CD48			FBXO17	CLUL1	FAM115A	SEC14L3		DUX4L2	GYS2
AKAP8		DEFB126	MED19	CD72			FBXO27	CLVS1	FAM129C	SERPINA12		DZANK1	HAO2
AKAP8L		DENND2C	MED22	CD84			FCRL2	CLVS2	FAM131C	SFRP1		ECE2	HAVCR1
AKAP9		DENND3	MED31	CD8A			FCRL4	CLYBL	FAM155B	SGCG		EFNA4	HCAR2
AKIP1		DENND5B	METTL1	CD93			FER1L6-AS1	CMPK2	FAM160A1	SHANK2		EFTUD2	HCG26
AKIRIN1		DET1	MGC12982	CDA			FETUB	CMTM7	FAM171A1	SIRPA		EHBP1L1	HCN1
AKIRIN2		DGCR6	MGC16275	CDCP2			FFAR2	CMTM8	FAM181B	SLC27A2		EIF2A	HCP5
AKNA		DGKQ	MIOX	CDH1			FFAR3	CNGA3	FAM183A	SLC43A3		EIF5B	HIST3H2A
AKNAD1		DHODH	MIR106A	CDH11			FGF23	CNPY1	FAM190A	SLC5A5		ELANE	HLA-DQB1
AKR1A1		DHRS4L1	MIR10A	CDH23			FLG2	CNRIP1	FAM193B	SLC9A3		ENOSF1	HLA-DRB1
AKR1B10		DHX15	MIR122	CDH26			FLJ25758	CNTNAP2	FAM210B	SLIT3		EPCAM	HLA-G
AKR1B15		DICER1	MIR1244-1	CDH3			FLJ30679	COL12A1	FAM211A	SMYD1		EPT1	HNF1A
AKT1		DISP1	MIR1282	CDRT15			FLJ35424	COL16A1	FAM46D	SNCAIP		ERCC8	HOOK1
AKT1S1		DLD	MIR1470	CDRT15P1			FLJ41649	COL18A1	FAM49B	SNED1		ERLEC1	HPX
AKT2		DLX3	MIR216B	CDX4			FLJ42280	COL1A1	FAM78B	SORCS2		F2RL2	HRH4
ALAD		DLX4	MIR3150B	CDYL2			FLJ42875	COL25A1	FAM81A	SOX11		FABP6	HSD3B1
ALAS1		DNAH2	MIR3193	CEACAM20			FLJ46361	COL27A1	FAM84A	SOX14		FAM113A	HSF5
ALDH18A1		DNAJB9	MIR365A	CEACAM21			FOLR1	COL2A1	FAM86A	SSTR2		FAM115C	HSFX1
ALDH1A1		DNMT3A	MIR424	CEACAM4			FOXA2	COMTD1	FAM86EP	STC2		FAM154B	HSP90B3P
ALDH1L2		DOCK1	MIR4638	CEACAM5			FOXI2	COPZ2	FAM89A	SYN2		FAM158A	HTR3C
ALDH3A2		DOCK4	MIR4710	CEACAM8			FOXR1	COX4I1	FBXO21	SYN3		FAM162A	HYALP1
ALDH3B1		DPP9	MIR548A2	CEBPA			FOXR2	CPAMD8	FBXO39	SYNPR		FAM167B	IDUA
ALDH7A1		DPY19L1	MIR548AC	CECR1			FSIP2	CPN2	FCGR2A	SYT3		FAM198B	IGFBP1
ALDH9A1		DSE	MIR550A2	CERS3			FUT3	CRB1	FGF12	TBX1		FAM19A3	IGLL3P
ALDOA		DUS3L	MOSPD2	CES1			FUT9	CRISPLD2	FGF5	TBX3		FAM200A	IHH
ALG1		DUSP15	MRPL2	CES1P1			GAB4	CRYBA2	FHIT	TDH		FAM203A	ITIH4
ALG10		DUSP2	MRPS12	CES1P2			GABRA3	CTAGE11P	FIBIN	TESC		FAM24B	JAKMIP3
ALG10B		E2F7	MSH5	CES5A			GABRQ	CTCFL	FIGLA	TFAP2C		FAM35B2	KCNA7
ALG11		EBF4	MT3	CHAT			GAL3ST2	CTNNA2	FLJ10661	THNSL2		FAM48B2	KCND3
ALG13		ECT2L	MTX1	CHD5			GCM2	CTSH	FLJ33065	THY1		FAM55A	KCNE2
ALG14		EEF1DP3	MUT	CHGA			GDF2	CTTNBP2	FLJ42289	TLX1NB		FAM86B2	KCNMB1
ALG3		EFCAB2	MYOZ2	CHIT1			GDF6	CXorf36	FLRT2	TMEM108		FAM92A1	KL
ALG5		EFHA1	NAA11	CHRM2			GGTLC2	CYP19A1	FMN1	TMEM220		FAM96A	KLF17
ALG6		EFNA1	NAIF1	CHRNA2			GIF	CYP26B1	FOXJ2	TMEM8C		FANCB	KLRG1
ALG8		EFNA5	NAP1L5	CHRNA3			GIMAP1-GIMAP5	CYP27C1	FOXJ3	TMEM98		FANK1	KRT15
ALG9		EFNB1	NCOA1	CHRNA4			GIMAP4	CYP2R1	FOXO3	TMPRSS13		FAS-AS1	KRT20
ALKBH1		EFR3B	NDUFAF2	CHRNA7			GJA10	CYP8B1	FRAS1	TMPRSS3		FASTKD3	KRT34
ALKBH2		EIF4A3	NDUFAF3	CHRNB3			GJB4	CYTH4	FSTL5	TNC		FBXL6	KRT35
ALKBH3		ELL2	NHLRC1	CHST1			GJB5	CYTIP	FTX	TNFSF9		FBXO43	KRT37
ALKBH5		ELMOD1	NIP7	CHST15			GLRA2	D4S234E	FXR1	TNS1		FERMT3	KRTAP1-3
ALKBH7		EMILIN3	NLGN2	CIB4			GLYATL2	DAB2IP	FYCO1	TP53I11		FGF22	KRTAP10-3
ALKBH8		ENPP7	NPAT	CILP			GOLGA6D	DAP	FZD8	TRPC4		FGL2	KRTAP12-2
ALOX12P2		ENTPD6	NPHP4	CLC			GOLGA8DP	DAPK2	GADD45B	TRPM1		FKBPL	KRTAP13-3
ALOX15B		EPS8L2	NPR2	CLDN14			GP2	DCDC2	GAGE10	TRPV3		FLJ20518	KRTAP5-2
ALS2		ERO1LB	NPRL2	CLEC17A			GP5	DDAH1	GALNT2	TSNARE1		FLJ38109	KRTAP5-8
ALYREF		ERV3-1	NTHL1	CLEC2L			GP6	DDX1	GBP1	TTC40		FLJ40434	KRTAP5-9
AMACR		ESRRG	NUP62	CLEC4E			GPR114	DEFB135	GBP7	TTLL2		FLJ41941	KRTAP8-1
AMBRA1		ESYT2	OBFC2B	CLEC4G			GPR115	DGAT2	GCFC2	UBE2QL1		FLNC	KRTDAP
AMD1		ETV6	OR2AT4	CLEC4GP1			GPR12	DGCR5	GFM1	UNC5A		FLOT2	LAIR1
AMDHD1		EXD2	OR4S2	CLECL1			GPR143	DGCR6L	GHR	UNC79		FMR1NB	LAMB4
AMFR		EXOC2	ORAI3	CLIC6			GPR33	DGKG	GHSR	UNCX		FNDC7	LARP4B
AMIGO3		F12	ORC3	CMKLR1			GPR4	DHX35	GIN1	UNQ6494		FOXD2	LAT
AMMECR1		FADD	PATL2	CNGB1			GPR83	DIP2B	GIP	VIPR1		FOXJ1	LAYN
AMMECR1L		FAHD2A	PCAT1	CNGB3			GPR97	DIP2C	GIPR	WASF3		GABRB2	LCE1F
AMN1		FAM110A	PCDHAC1	CNR2			GPRIN2	DIRC3	GJB3	WDR27		GABRG2	LCN10
AMOT		FAM110B	PCDHGA12	CNTN3			GRM6	DKFZp779M0652	GLDN	WNT7A		GAL3ST4	LCN2
AMOTL1		FAM110D	PDCD11	COL15A1			GSDMC	DLG2	GLIPR1	WNT9B		GCG	LCP2
AMPD2		FAM124A	PDCL2	COL20A1			GVINP1	DLG3	GLUD1	WWC1		GCHFR	LCT
AMZ2		FAM134B	PDZK1	COL23A1			GZMK	DLGAP1	GM2A	ZFP92		GCM1	LDHD
AMZ2P1		FAM136A	PEX3	COL5A3			GZMM	DLGAP3	GMNC	ZFR2		GDAP2	LDLRAD1
ANAPC1		FAM13C	PGLYRP1	COL6A3			H1FNT	DLGAP4	GNAS	ZMAT4		GDF5	LDLRAD2
ANAPC11		FAM149A	PI15	COL6A4P2			HAO1	DLL1	GNPAT	ZNF804B		GGT1	LGALS4
ANAPC13		FAM156A	PIWIL2	COL6A5			HAPLN4	DLX5	GPC3			GGT5	LGI1
ANAPC16		FAM171A2	PLA2G2D	COL6A6			HBA1	DMBX1	GPR126			GGT6	LILRB4
ANAPC2		FAM208B	PLA2G2E	COL9A1			HBD	DMRTA2	GPR137B			GJA5	LINC00160
ANAPC4		FAM43B	PLA2G2F	COLQ			HCRTR2	DNAH14	GPR148			GLYATL3	LINC00336
ANAPC5		FAM50B	PLEKHG2	COX7B2			HEATR7B2	DNAH6	GPR156			GNAT3	LINC00341
ANAPC7		FAM59B	POC1B-GALNT4	CPB2			HEATR8-TTC4	DNER	GPR158			GNN	LINGO4
ANGEL1		FAM5B	POLR2L	CPLX2			HEMGN	DNM1P35	GPR63			GNRHR	LOC100128076
ANGEL2		FAM66D	POLR3F	CPXM2			HHLA2	DOCK3	GPRC5B			GOLGA2P5	LOC100128164
ANGPT1		FAM69A	PPP2R3C	CPZ			HLA-DPA1	DOCK9	GPT2			GOLGA6L10	LOC100128264
ANGPT2		FAM71A	PPWD1	CR1			HLA-DPB2	DPYSL5	GRAMD4			GOLGA8A	LOC100128505
ANGPTL1		FAM71F2	PRINS	CR2			HMGN2P46	DRD2	GRB7			GPAA1	LOC100129316
ANGPTL2		FAM84B	PRKX	CRB3			HOXB1	DSCAML1	GRID2			GPANK1	LOC100129662
ANGPTL5		FAM98B	PRR15	CRCT1			HRASLS5	DSP	GRM8			GPNMB	LOC100129961
ANGPTL6		FANCL	PRRG3	CRIPAK			HS3ST4	DTNBP1	GUCY1A3			GPR137C	LOC100131366
ANK2		FAR1	PRSS35	CRMP1			HSD11B1	DUSP22	GUK1			GPR37L1	LOC100131825
ANKAR		FBLN5	PSMG2	CRNN			HSD17B13	DUSP23	HAP1			GPRC5A	LOC100132987
ANKDD1A		FBXL14	PSORS1C1	CRP			HSD3BP4	DUSP27	HAPLN1			GPS1	LOC100144597
ANKFY1		FBXO32	QPCTL	CRX			HTR1F	DUSP9	HAUS7			GRAMD1B	LOC100192426
ANKH		FCGR3B	QRSL1	CRYBB2			IGF2	DYNC1I1	HCG27			GRM7	LOC100505783
ANKHD1		FEZ1	RAB34	CRYM			IGFL2	DYNLL2	HCN2			GSTCD	LOC100506025
ANKLE2		FGF20	RABL2B	CSAG1			IGLON5	DYNLRB2	HDAC9			GTF2A1L	LOC100506178
ANKRA2		FHDC1	RAD9A	CSDAP1			IGSF5	DYSF	HDGFRP3			GUSBP2	LOC100506660
ANKRD1		FKBP5	RAD9B	CSF2RB			IL17A	E2F6	HELZ			H2AFX	LOC100506835
ANKRD11		FLJ26850	RAVER1	CSF3R			IL1F10	EBF2	HERPUD2			HADHB	LOC100507206
ANKRD12		FLJ40194	RCE1	CSMD1			IL20	EDA	HES7			HAUS2	LOC100507387
ANKRD13A		FLVCR2	RFNG	CSMD2			IL24	EDARADD	HHEX			HIC1	LOC100507472
ANKRD13C		FN1	RHBDL2	CST4			IL27	EFCAB5	HIF3A			HIC2	LOC100507632
ANKRD13D		FN3KRP	RINL	CST9			INS	EFCAB6	HLA-E			HIST1H2BC	LOC100631378
ANKRD17		FNDC4	RMND1	CST9L			IQCF3	EGFL7	HLA-H			HIST1H2BO	LOC143188
ANKRD20A2		FOXB1	RNF167	CSTT			IQCF4	EGFLAM	HLTF			HIST1H3B	LOC148824
ANKRD20A4		FOXC1	RNF31	CTAG2			IQCF5	EGR3	HNMT			HIST1H3G	LOC150185
ANKRD26		FOXN3	RTP4	CTNND2			IQCF6	EGR4	HNRNPF			HIST1H3H	LOC151174
ANKRD27		FOXP4	RUSC1-AS1	CTRB2			IRX1	EHD3	HOXC13			HIST2H2AA3	LOC157273
ANKRD28		FRG2B	SALL4	CTRC			IRX5	ELAC2	HPS1			HNRNPKP3	LOC254312
ANKRD32		FRMD3	SCAF1	CUX2			ISL1	ELMO1	HPS3			HORMAD2	LOC255480
ANKRD34A		FTCD	SCARNA9L	CUZD1			ITIH3	ELOVL3	HPSE			HOXA4	LOC283738
ANKRD36		GAA	SDCCAG3	CX3CR1			ITIH6	ELOVL7	HSD17B3			HOXA9	LOC284100
ANKRD36B		GALM	SEC16A	CXADRP3			KBTBD12	EMID2	ID3			HOXB6	LOC284215
ANKRD37		GALNT11	SEC61B	CXCR1			KCNA3	EMILIN2	IDAS			HOXB8	LOC285000
ANKRD39		GALNT12	SENP3	CXCR2			KCNC2	EML5	IFLTD1			HOXC5	LOC286359
ANKRD40		GALNT13	SEPT14	CXCR2P1			KCNK16	EMP2	IKBKB			HOXD11	LOC339874
ANKRD42		GALNT5	SERPINB9	CXXC1P1			KCNS2	EMR2	IL11			HPS5	LOC339975
ANKRD44		GARNL3	SHARPIN	CYP11B1			KCNV1	EMX1	IL17RD			HRASLS2	LOC400043
ANKRD45		GAS2	SIPA1L2	CYP11B2			KLK10	EN1	IL1R2			HS2ST1	LOC400236
ANKRD46		GATAD1	SIRT2	CYP2A13			KLK12	ENDOV	IL36A			HSD17B8	LOC400620
ANKRD50		GATM	SKIV2L2	CYP2B6			KLK14	ENOX1	INCENP			HSD3B7	LOC401010
ANKRD52		GC	SLC25A18	CYP2G1P			KLK2	ENPEP	INO80			HTA	LOC401109
ANKRD53		GCNT1	SLC26A11	CYP3A4			KLK6	EOMES	INO80C			HTATIP2	LOC407835
ANKRD54		GDF7	SLC35E2B	CYP4A22			KLRD1	EPAS1	INPP4A			HTT-AS1	LOC641515
ANKRD6		GFI1	SLC39A7	CYP4B1			KPRP	EPB41L1	INPP4B			HYAL4	LOC643441
ANKRD9		GFOD1	SLC44A4	CYTL1			KRT1	EPB41L4B	INSIG2			ICAM1	LOC643650
ANKS1A		GJB2	SLC5A6	DAAM2			KRT14	EPHX2	IPP			ICAM3	LOC643723
ANLN		GLCE	SLN	DACT2			KRT16	ERC2	IQUB			IFIT1B	LOC644242
ANO10		GLRB	SMAD5-AS1	DAO			KRT16P2	ESPN	IRF4			IGFL3	LOC644649
ANO3		GLUL	SNCA	DARC			KRT18P55	ESPNP	ISG20			IGIP	LOC644936
ANO6		GMDS	SNX22	DCT			KRT23	ESRRB	ISPD			IGSF1	LOC647589
ANO7		GNA15	SOHLH2	DDX25			KRT25	ETNK1	ITM2C			IKBIP	LOC650293
ANO8		GNLY	SRRT	DEFA10P			KRT3	ETS2	IYD			IL1RL2	LOC731424
ANP32A		GNS	STAC	DEFA4			KRT4	EVI5L	JPH1			IL21	LOC731789
ANP32B		GOLGA7B	STK36	DEFA5			KRT5	EXD3	KBTBD8			IL26	LOC90784
ANP32E		GOLGA8B	STS	DEFA6			KRT6A	EXOC6B	KCNH1			IL33	LOR
ANTXR2		GOSR2	STYXL1	DEFB1			KRT74	EXTL1	KCNH7			IL8	LOXL4
ANXA1		GP1BB	SUFU	DEFB123			KRTAP10-1	F10	KCNH8			IMMP1L	LRP3
ANXA11		GPA33	TAC4	DEFB132			KRTAP10-10	F8	KCNT2			IMP4	LRRC10
ANXA2		GPAM	TADA2A	DEFB133			KRTAP10-12	FA2H	KCTD18			IMPDH2	LRRC32
ANXA4		GPC1	TADA3	DHRS7C			KRTAP10-9	FAAH	KDM3A			INHA	LRRC55
ANXA5		GPHN	TARBP2	DIO3			KRTAP12-4	FAHD2B	KDR			INHBE	LRTM2
ANXA7		GPKOW	TAS2R42	DKFZP434H168			KRTAP13-1	FAM105A	KIAA0247			INPP5K	LTA
AP1AR		GPR113	TDP2	DLEC1			KRTAP16-1	FAM107A	KIAA0947			IQCD	LY6E
AP1B1		GPR124	TECRL	DLGAP2			KRTAP19-7	FAM107B	KIAA1009			ITGB7	LYZL4
AP1G1		GPR157	TICAM2	DLK1			KRTAP19-8	FAM117A	KIAA1644			JSRP1	MARK2P9
AP1G2		GRHL1	TIGD7	DLX6-AS1			KRTAP2-2	FAM120B	KIAA1731			KBTBD5	MASP2
AP1M1		GRHL2	TLR1	DNAH10			KRTAP24-1	FAM125B	KIAA1804			KCNAB3	MATN3
AP1M2		GRIK2	TLR9	DNAI2			KRTAP25-1	FAM161A	KISS1R			KCNE1L	MCART2
AP1S1		GRIN2B	TM2D2	DNAJB8-AS1			KRTAP3-1	FAM163A	KLC3			KCNN4	MEP1A
AP1S2		GRK4	TMEM104	DNMT3L			KRTAP3-2	FAM167A	KLHL26			KCNS1	MFAP4
AP2A1		GRK5	TMEM161B	DOC2B			KRTAP4-3	FAM169B	KLHL32			KCTD9	MFAP5
AP2A2		GRTP1	TMEM179B	DOCK2			KRTAP4-7	FAM178B	KLRF1			KDM4D	MFSD6L
AP2B1		GSPT2	TNFRSF10A	DOK2			KRTAP4-9	FAM184B	KPNA2			KIAA0895L	MGC45800
AP2M1		GSTA3	TOMM6	DOK5			KRTAP5-5	FAM194A	KREMEN1			KIAA1328	MIR202
AP2S1		GSTP1	TOPORS	DPCR1			KRTAP7-1	FAM19A2	KYNU			KIAA1407	MIR2117
AP3B1		GSX2	TOX4	DPEP1			KRTAP9-1	FAM46C	LAMB2			KIN	MIR379
AP3D1		GTDC1	TP53I13	DPEP3			KRTAP9-3	FAM49A	LAMP1			KLC4	MIR3908
AP3M1		GTF2A1	TPGS2	DPP6			KRTAP9-9	FAM53A	LANCL2			KLHDC8A	MIR3945
AP3M2		GTF3A	TRIL	DPPA3			LCE1D	FAM69B	LDHB			KLHL1	MIR4289
AP3S2		GTSF1	TRPT1	DPT			LCE2A	FAM70B	LDLRAP1			KLHL28	MIR4436A
AP4E1		HAAO	TTC28-AS1	DRD1			LCE2C	FAM78A	LGMN			KLRB1	MIR4470
AP4S1		HABP2	TUBA8	DSCR4			LCE3E	FAM82A1	LIG4			KLRC1	MIR4472-2
APAF1		HABP4	TXNDC16	DUOX2			LCE4A	FBN1	LIN7A			KLRC3	MIR4497
APBA3		HAND2	TYMS	DUOXA1			LCE5A	FBN3	LINC00114			KLRC4	MIR4515
APBB1		HBXIP	U2AF1L4	DUOXA2			LCE6A	FBP2	LINGO2			KRT18	MIR4720
APBB2		HBZ	UBL7	EBF3			LCN1	FBRSL1	LIPH			KRT7	MIR492
APC		HECW1	UCN2	ECEL1P2			LCN8	FCN2	LMO2			KRTCAP2	MIR548X
APCDD1		HES1	USF2	ECHDC3			LECT1	FER1L4	LOC100131208			KTN1-AS1	MIR668
APEH		HES6	UTP18	ECRP			LEP	FER1L6	LOC100287010			L2HGDH	MMD2
APEX2		HEXDC	VAMP5	EDAR			LGALS17A	FERMT1	LOC100287559			LAMB3	MMP12
APH1A		HIST3H2BB	VPREB3	EDDM3A			LILRA1	FEV	LOC100288181			LAT2	MOCS3
APH1B		HLA-DMB	VRK3	EDIL3			LILRA3	FGF13	LOC100288255			LCN15	MRPL46
API5		HLA-DOB	VTRNA2-1	EDN3			LILRA4	FGF9	LOC100288428			LCTL	MRRF
APIP		HLA-F	WBSCR22	EDNRA			LILRB1	FGFR2	LOC100289473			LEMD1	MS4A6E
APITD1		HMGN1	WDR3	EFCAB3			LILRB5	FGFR3	LOC100499405			LEPR	MSGN1
APLF		HMX2	WDR77	EFCAB4B			LILRP2	FGFRL1	LOC100505678			LEPREL2	MST1P9
APLP1		HPGD	WDR78	EGFL6			LINC00028	FHAD1	LOC100507254			LEPREL4	MT1A
APLP2		HPS6	WDR83	ELAVL3			LINC00029	FIBCD1	LOC100507466			LGALS2	MT1B
APOA1BP		HRH1	WNK4	ELAVL4			LINC00051	FICD	LOC113230			LILRA2	MT1F
APOBEC3C		HS3ST1	XRRA1	EMR3			LINC00111	FIGNL1	LOC149950			LINC00284	MT1G
APOBEC3D		HS6ST1	ZBTB37	EMX2			LINC00202	FIGNL2	LOC254559			LINC00309	MT1JP
APOC1		HSF2BP	ZIC1	EMX2OS			LINC00221	FLJ12825	LOC283194			LINC00327	MTRNR2L1
APOL2		HSPA12A	ZNF252	ENPP6			LINC00226	FLJ30838	LOC284889			LIPI	MUC17
APOL6		HSPG2	ZNF300P1	ENTPD3			LINC00254	FLJ36777	LOC338651			LIPT1	MYADML2
APOLD1		ICAM2	ZNF490	EPB41L3			LINC00272	FLJ42102	LOC388692			LMCD1	MYF5
APOO		ID2	ZNF556	EPB42			LINC00301	FLJ43826	LOC400752			LMLN	MYH16
APOOL		IDS	ZNF565	EPHA8			LINC00323	FLJ45983	LOC401397			LNP1	MYH3
APOPT1		IFNGR1	ZNF582	EPPK1			LINC00442	FLJ46257	LOC645166			LOC100009676	MYH6
APP		IGFBP5	ZNF597	EPS8L3			LINC00523	FLT4	LOC646851			LOC100128993	MYL1
APPL1		IGHMBP2	ZNF674	EPX			LOC100124692	FLYWCH1	LOC728323			LOC100129250	MYL9
APPL2		IGSF3	ZNHIT1	ERMN			LOC100128098	FMNL1	LOC728431			LOC100130301	MYO7A
APRT		IGSF9	ZNRD1-AS1	ERN2			LOC100128398	FMNL3	LOC96610			LOC100130776	MYOG
APTX		IL12A	ZSCAN30	ERVMER34-1			LOC100128590	FMO1	LPAL2			LOC100131094	MYOZ3
AQP11		IL17D		EXOC3L2			LOC100128593	FMOD	LPHN1			LOC100131496	NANOG
AQP7P1		IL22RA1		EYA2			LOC100129055	FNBP1L	LRIF1			LOC100131635	NAT2
AQR		IL28RA		F13A1			LOC100129138	FNDC1	LRRC27			LOC100134259	NAT8
AR		IL31RA		F5			LOC100129520	FONG	LRRC33			LOC100286793	NAT8B
ARAF		IL5		FABP1			LOC100129550	FOXD3	LRRTM3			LOC100289495	NAV1
ARAP1		IL6R		FABP3			LOC100129935	FOXL1	LSR			LOC100505658	NHLH2
ARAP2		IL6ST		FADS6			LOC100131138	FOXN4	LYNX1			LOC100505679	NKAPL
ARAP3		ILKAP		FAM101A			LOC100131320	FOXP2	LYPD3			LOC100505776	NKPD1
ARCN1		IMMP2L		FAM110C			LOC100132526	FRMD4A	MACROD2			LOC100505854	NLRC5
ARF1		IMPA2		FAM138D			LOC100133308	FRMPD1	MAGEC2			LOC100505933	NLRP14
ARF3		INPP5D		FAM154A			LOC100270679	FSTL1	MAGI2			LOC100506033	NLRP4
ARF4		INSM1		FAM163B			LOC100288524	FUT4	MAPK8IP1			LOC100506134	NLRP6
ARF6		INTS10		FAM174B			LOC100289511	FXYD6	MARCH1			LOC100506233	NOS3
ARFGAP1		INTS4L1		FAM179A			LOC100289650	FZD2	MARK4			LOC100506433	NR1I2
ARFGAP2		IQGAP2		FAM182B			LOC100505659	GABBR2	MAST4			LOC100506713	NT5C1B
ARFGAP3		IQSEC1		FAM183B			LOC100505746	GABRR1	MATN4			LOC100506714	NUP210P1
ARFGEF1		IQSEC2		FAM189A1			LOC100505806	GADD45G	MB21D2			LOC100506757	OAZ3
ARFGEF2		IRF5		FAM194B			LOC100505835	GADL1	MCM4			LOC100506939	OLFML1
ARFIP1		IRS2		FAM198A			LOC100505964	GALNT9	MCOLN3			LOC100506963	OR10C1
ARFRP1		ISM2		FAM19A5			LOC100506274	GALNTL1	MECOM			LOC100507373	OR10J1
ARGLU1		ITGA6		FAM201A			LOC100506384	GALNTL4	MED10			LOC100507410	OR10P1
ARHGAP1		JAM3		FAM205A			LOC100506733	GALNTL6	MEGF8			LOC100507443	OR13C9
ARHGAP10		JDP2		FAM205B			LOC100507032	GATA2	MEIG1			LOC100507495	OR13D1
ARHGAP11A		JHDM1D		FAM215A			LOC100507377	GBGT1	METTL11B			LOC100507582	OR1A1
ARHGAP11B		JMY		FAM3B			LOC100507423	GCLM	METTL16			LOC100507634	OR1K1
ARHGAP12		KALRN		FAM3D			LOC100507651	GDNF	METTL17			LOC127841	OR1L6
ARHGAP17		KBTBD11		FAM55D			LOC100526771	GDPD5	METTL9			LOC143666	OR2W5
ARHGAP18		KCNF1		FAM57B			LOC100628307	GFPT1	MFSD4			LOC145845	OR4C16
ARHGAP19		KCNJ11		FAM71E1			LOC144742	GFRA2	MGC45922			LOC146880	OR4C3
ARHGAP20		KCNQ4		FAM83A			LOC148145	GGTA1P	MGLL			LOC152742	OR4K13
ARHGAP23		KCTD1		FAM99A			LOC155060	GINS3	MIB1			LOC283104	OR4K2
ARHGAP24		KCTD19		FASLG			LOC255654	GLB1L2	MICA			LOC283299	OR51E2
ARHGAP25		KCTD3		FAT1			LOC282980	GLIS1	MICB			LOC284294	OR51F1
ARHGAP26		KHDC1		FBLN1			LOC283143	GLT8D2	MIPOL1			LOC284788	OR51G1
ARHGAP29		KIAA0146		FBLN2			LOC283174	GNAL	MIR17HG			LOC284950	OR51S1
ARHGAP31		KIAA0195		FBP1			LOC283392	GNAO1	MIR200B			LOC285033	OR56B1
ARHGAP33		KIAA0368		FBXO40			LOC283914	GNAT1	MIR4786			LOC285359	OR5AP2
ARHGAP35		KIAA1199		FBXO41			LOC284661	GNGT2	MIR548G			LOC338739	OR5C1
ARHGAP42		KIAA1958		FBXO48			LOC285577	GPC5	MIR9-3			LOC339524	OR5H2
ARHGAP5		KIF13A		FBXW12			LOC285593	GPIHBP1	MIRLET7BHG			LOC339807	OR6C70
ARHGEF12		KIF14		FCER2			LOC285889	GPR144	MKS1			LOC339926	OR6K2
ARHGEF17		KIF16B		FCGBP			LOC286177	GPR68	MLIP			LOC347411	OR6M1
ARHGEF19		KIF21B		FCN1			LOC286189	GRAMD2	MLLT3			LOC386758	OR6N1
ARHGEF2		KIF7		FCRL1			LOC286238	GRIA4	MMD			LOC389332	OR7D2
ARHGEF25		KLHDC5		FCRL3			LOC286370	GRID2IP	MME			LOC389458	OR7G2
ARHGEF26		KLHL14		FCRL5			LOC338579	GRIK4	MMP25			LOC399715	OR7G3
ARHGEF3		KLHL24		FCRL6			LOC339568	GRIK5	MOCS1			LOC400238	OR8G2
ARHGEF37		KLHL29		FER1L5			LOC340017	GRIN1	MOG			LOC401093	P2RX6
ARHGEF38		KLHL30		FERD3L			LOC340074	GRK1	MPPE1			LOC401320	P2RY6
ARHGEF40		KMO		FFAR1			LOC389493	GRM1	MRPL11			LOC401431	PAGE1
ARHGEF6		KPNA3		FGD5			LOC400084	GSC	MRPL13			LOC641298	PAGE4
ARHGEF9		KPNA7		FGF17			LOC401134	GSTK1	MRPL19			LOC641364	PCBP1-AS1
ARID1A		KRBA1		FGF3			LOC439949	GSX1	MRPL3			LOC642236	PDE1A
ARID4A		L3MBTL4		FGF4			LOC441461	GUCY1A2	MRPS33			LOC644145	PDE6C
ARID4B		LAMP3		FGF6			LOC553103	GUCY2D	MRPS5			LOC645676	PFKFB1
ARID5A		LARGE		FHL2			LOC554223	HAPLN2	MSTO1			LOC646168	PGBD5
ARID5B		LARP6		FLI1			LOC645355	HDAC4	MTHFD2L			LOC646626	PGC
ARIH1		LATS2		FLJ11235			LOC647012	HEG1	MTIF3			LOC646938	PICK1
ARIH2		LBH		FLJ31485			LOC649133	HELT	MTMR9			LOC647946	PIGR
ARL1		LBR		FLJ33360			LOC730755	HES2	MTR			LOC723809	PKP1
ARL10		LCLAT1		FLJ33534			LOC731779	HEYL	MUC21			LOC728190	PLA2G5
ARL13B		LCN12		FLJ34690			LOC79015	HHAT	MX1			LOC729970	PLEKHG4B
ARL14		LCOR		FLJ41278			LOC90499	HJURP	MYEOV2			LOC91450	PLIN1
ARL15		LEMD2		FLJ43860			LPPR1	HK1	MZT1			LPXN	PNCK
ARL2		LGI2		FLJ44054			LRIT1	HK2	N4BP1			LRRC17	PNMA5
ARL2BP		LIMCH1		FLJ46300			LRIT2	HLA-B	NAA30			LRRC39	PNMAL2
ARL3		LIMS2		FLT1			LRMP	HLX	NAF1			LRRC72	PON3
ARL4A		LINC00086		FLT3			LRRC3B	HMCN1	NAMPT			LUM	POTEM
ARL4D		LINC00087		FMO2			LRRC7	HMGB3	NEK3			LYAR	POU2AF1
ARL5A		LINC00173		FOLR2			LRRTM4	HMGXB4	NEK5			LYRM1	PPAPDC3
ARL5B		LINC00189		FOLR3			LSAMP-AS3	HMX3	NFATC4			LYZ	PPEF2
ARL6		LINC00222		FOXA1			LY6D	HNF1B	NFIA			MACC1	PRB3
ARL6IP1		LINC00242		FOXF1			LY6G6F	HOXB13	NFYB			MACROD2-AS1	PRND
ARL6IP4		LINC00486		FOXI3			LYPD2	HPCAL4	NGEF			MAF1	PROK1
ARL6IP5		LMBR1		FOXN1			LYZL2	HRK	NIM1			MAN2B1	PRPH2
ARL6IP6		LMTK3		FREM3			MAGEA1	HS6ST3	NOM1			MC1R	PRPS1L1
ARL8A		LOC100128822		FRMD1			MAGEA10	HSBP1	NOX3			MED20	PRR9
ARL8B		LOC100129345		FRMD8P1			MAGEA4	HSD11B2	NPNT			METTL21B	PRSS37
ARMC10		LOC100129858		FRMPD2			MAGEA5	HSPH1	NPW			METTL21C	PRSS38
ARMC2		LOC100131347		FRMPD4			MAGEA8	HTR1B	NQO2			METTL7B	PRSS50
ARMC5		LOC100134868		FSD2			MAGED4B	HTR2A	NRGN			MGC15885	PRSS54
ARMC7		LOC100287216		FSHR			MANEAL	HTR2C	NRN1			MGC2752	PSCA
ARMC8		LOC100289178		FUNDC2P2			MARCH11	HTR4	NUDT7			MIR135B	PSG9
ARMCX1		LOC100499484		FZD10			MBL2	HTR7	NXPH1			MIR192	PSMB9
ARMCX2		LOC100505832		GABRA5			MC3R	HUNK	NXT1			MIR21	PTAFR
ARMCX3		LOC100505918		GABRD			MCHR1	HYDIN	OLFM3			MIR30D	PTGDR2
ARMCX5		LOC100506421		GABRP			MEP1B	ICAM5	OR10AD1			MIR3148	PTGER3
ARMCX5-GPRASP2		LOC100652791		GALNT14			MIR124-1	ICOSLG	OR6S1			MIR3180-3	PYCARD
ARMCX6		LOC153910		GALNTL2			MIR1265	ID4	ORAOV1			MIR3180-5	QRICH2
ARNT		LOC255130		GALNTL5			MIR1281	IDH2	ORC5			MIR378D2	RASA4P
ARNTL		LOC283710		GALP			MIR129-1	IER3IP1	OS9			MIR3977	RASL12
ARNTL2		LOC285084		GAS7			MIR138-1	IFI6	OTUD1			MIR4302	RBP4
ARPC1A		LOC348761		GATA1			MIR146A	IFNAR1	PAM			MIR4443	RCVRN
ARPC1B		LOC387723		GATA5			MIR200A	IFT27	PANK3			MIR4500HG	RDH16
ARPC2		LOC387895		GATA6			MIR203	IFT43	PARD3B			MIR4530	REG3A
ARPC3		LOC400548		GBP1P1			MIR206	IGDCC4	PARL			MIR4660	REREP3
ARPC5		LOC400958		GCKR			MIR3142	IGF2BP1	PARP11			MIR4665	REXO1L1
ARPC5L		LOC441204		GCNT4			MIR3169	IGF2R	PARVA			MIR4674	RGAG1
ARPP19		LOC641518		GDA			MIR3201	IGFBP4	PAX3			MIR4703	RGS22
ARRB1		LOC642846		GDAP1L1			MIR337	IGSF11	PCCB			MIR4777	RGS9BP
ARRB2		LOC643387		GDF10			MIR3622B	IGSF22	PCDH19			MIR497HG	RIPK3
ARRDC1		LOC647979		GFI1B			MIR3668	IGSF9B	PCDH8			MIR548D1	RNF112
ARRDC2		LOC730668		GGTLC1			MIR375	IKZF3	PCGF3			MIR570	RNF5P1
ARRDC3		LOXL2		GHRH			MIR378D1	IL1RL1	PCLO			MIR596	RPL23P8
ARSA		LPIN1		GIMAP8			MIR3910-1	IL2RA	PDE9A			MLX	RPTN
ARSB		LPL		GIPC3			MIR3924	INPP5A	PDGFB			MMAB	RSPO2
ARSI		LRFN3		GJB6			MIR3974	INSIG1	PDGFD			MMRN2	RUNDC2B
ARSJ		LRP5		GJD2			MIR3976	INSM2	PDGFRL			MPDU1	SAA2
ARSK		LRRC37A3		GJD4			MIR4272	INSR	PDLIM2			MPP4	SAA3P
ART3		LRRC59		GKN2			MIR4278	INTS8	PDRG1			MRC1	SAMD7
ARX		LRRC8B		GLB1L3			MIR429	IRAK3	PEX5			MRE11A	SBSN
ASAH2B		LRRFIP1		GLP1R			MIR4291	IRS4	PFKP			MRPL21	SCG5
ASAP2		LTA4H		GLP2R			MIR4294	ITGA11	PHF2			MSC	SCGB3A1
ASAP3		LTBP1		GLT1D1			MIR4299	ITGA9	PHYH			MTERFD1	SCUBE2
ASB15		LTBP2		GLT6D1			MIR4330	ITGBL1	PIGG			MUM1L1	SDC4P
ASB3		LYSMD4		GMCL1P1			MIR4432	JAK3	PIK3C2G			MVP	SDR9C7
ASB4		MAB21L3		GML			MIR4464	JMJD5	PIK3R4			MYO1B	SERPINA1
ASB6		MAF		GOT1L1			MIR4472-1	JPH4	PINX1			MZT2A	SH2D1B
ASB7		MAP2K4		GPC6			MIR4478	JRK	PIP4K2A			N6AMT1	SHISA3
ASB8		MAP3K15		GPR112			MIR4532	KANK3	PITRM1			NAA15	SIGLEC6
ASB9		MAP3K9		GPR123			MIR4634	KCNAB1	PLA2G4C			NACAP1	SIGLEC7
ASB9P1		MAP9		GPR133			MIR4698	KCNB1	PLD4			NADSYN1	SIRPD
ASCC1		MAPKAPK2		GPR139			MIR4770	KCNC1	PLEKHB2			NAT9	SLA
ASCC2		MAPRE3		GPR142			MIR496	KCND2	PLEKHF1			NAV2-AS4	SLC10A2
ASCC3		MAPT		GPR149			MIR548D2	KCNH4	PLK5			NBPF11	SLC12A3
ASF1A		MB		GPR20			MIR548M	KCNH5	PLSCR2			NDUFA1	SLC15A3
ASF1B		MBNL1		GPR26			MIR656	KCNH6	PNPLA6			NDUFB10	SLC17A8
ASH1L		MBNL3		GPR27			MIR7-2	KCNIP1	POLR2A			NDUFB3	SLC18A2
ASH2L		MCART6		GPR32			MIR759	KCNIP3	POLR3H			NDUFS3	SLC22A1
ASL		MCF2L2		GPR45			MKRN7P	KCNJ4	POP4			NEU1	SLC22A20
ASNA1		MED15		GPR55			MNDA	KCNJ5	PPARG			NFKBIB	SLC27A6
ASNSD1		MED27		GPR6			MOGAT3	KCNK10	PPP2R5C			NHLH1	SLC28A3
ASPH		MED9		GPR78			MPEG1	KCNK13	PQLC3			NHLRC2	SLC38A5
ASPHD1		METRNL		GPRC5C			MPPED2	KCNK15	PRCD			NHLRC3	SLC46A2
ASPM		METTL19		GREM1			MS4A10	KCNK6	PRDM14			NHLRC4	SLC47A2
ASPSCR1		MFAP3L		GRIN2A			MS4A7	KCNMA1	PRDM4			NIPAL4	SLC4A5
ASTE1		MFHAS1		GRIN3A			MSLN	KCNN1	PRELP			NKIRAS1	SLC5A10
ASUN		MFSD2A		GRIP1			MSMB	KCNN2	PREX1			NOA1	SLC5A9
ASXL1		MGAT4A		GRM4			MST4	KCNN3	PRKCH			NOMO3	SLC6A13
ASXL2		MGC23270		GSC2			MT1H	KCTD8	PRPF18			NSMCE1	SLC7A3
ASXL3		MGST3		GSG1L			MTNR1A	KHDRBS3	PRPS2			NUDCD2	SNORD113-4
ATAD1		MICALCL		GSTA1			MTRNR2L10	KIAA0284	PRRT4			NUDT22	SNORD115-44
ATAD2		MIR3663		GSTA5			MTVR2	KIAA0664	PRSS27			NUDT6	SNORD32B
ATAD2B		MIR4787		GSTM2P1			MUC22	KIAA1217	PRTG			NUP37	SNX31
ATAD3A		MIR548AJ2		GUCA1A			MUCL1	KIAA1239	PSMA1			NXNL1	SORCS3
ATAD3B		MIR548F5		GUCY2E			MXRA5	KIAA1244	PSMC1			NYAP2	SPATA22
ATAD5		MMP24		GYPC			MYBPC3	KIF26B	PTDSS1			OCM	SPDEF
ATAT1		MNX1		H19			MYH1	KIF5C	PTGS2			OLFML3	SPERT
ATF1		MORC4		H2AFY2			MYH8	KIRREL2	PTPLA			OR11H4	SPIC
ATF2		MOXD1		HAND1			N4BP3	KIRREL3	PTPLB			OR4A47	SPINK9
ATF4		MPP7		HAR1A			NBPF7	KLF1	PTPRB			OR4L1	SPRR2A
ATF5		MPZL3		HAR1B			NCCRP1	KLF15	PTPRF			OR5AK2	SRGN
ATF6		MRAS		HAS1			NCR1	KLF4	PTX3			OR6Y1	SRMS
ATF7		MRPS24		HBM			NDN	KLRG2	PWP1			OSM	SSTR4
ATF7IP		MSRB2		HCK			NEFM	KREMEN2	RAB11FIP5			PADI3	ST6GALNAC1
ATG10		MTL5		HCLS1			NEUROG3	KSR2	RAB18			PALM2-AKAP2	STAG3
ATG12		MTOR		HCN4			NF1P2	L1CAM	RADIL			PALMD	STRA8
ATG13		MXD4		HEATR8			NGB	LAMA3	RAG2			PARG	TARP
ATG14		MYLK		HECW2			NGF	LANCL3	RAI14			PAX8	TAS2R40
ATG16L1		MYO3B		HEPACAM2			NIPAL2	LBX1	RALYL			PBXIP1	TAS2R7
ATG16L2		N4BP2L1		HEPHL1			NKX1-2	LEUTX	RAMP2			PCDHA13	TAS2R9
ATG2A		NANOS3		HGC6.3			NKX2-4	LGI3	RAP1GAP2			PCDHGA10	TBC1D10C
ATG2B		NAP1L2		HHATL			NKX2-8	LGR6	RBM24			PCDHGA6	TBC1D29
ATG3		NARF		HHIPL2			NKX6-1	LHPP	RBPMS2			PCDHGB1	TBC1D3
ATG4B		NARS2		HK3			NLRP5	LHX1	RCN2			PCDHGC5	TBC1D3P1-DHX40P1
ATG4C		NAV2		HLA-DPB1			NPY1R	LHX2	REEP6			PDE6A	TCEANC2
ATG4D		NBAS		HLA-DQB2			NPY6R	LHX4	REV1			PDZD7	TEX101
ATG5		NBPF3		HLA-DRA			NRG3	LHX5	REXO1L2P			PEX13	TFF1
ATG7		NBPF9		HMP19			NRK	LHX6	RFC1			PF4V1	TH
ATG9A		NCAM1		HMX1			NXF4	LHX9	RFX8			PFKFB4	THEM5
ATG9B		NCAPG2		HNF4A			ODF1	LINC00094	RG9MTD1			PFN1	TKTL1
ATHL1		NCS1		HPYR1			OLAH	LINC00116	RGL3			PHF7	TLX2
ATIC		NDNF		HRG			OLFM4	LINC00299	RGS7			PHOSPHO2	TM6SF1
ATL1		NDST1		HRH2			OOEP	LINC00475	RHBDL3			PHYHIP	TMEM174
ATL2		NDUFA12		HRH3			OPN1LW	LINC00535	RHOJ			PIGP	TMEM45B
ATL3		NDUFV1		HS3ST2			OPRK1	LINGO1	RICTOR			PIK3CG	TMEM95
ATM		NEBL		HS3ST3A1			OPTC	LIPC	RIMKLB			PKD2L2	TMIE
ATMIN		NECAB2		HS3ST6			OR10A7	LIPT2	RIT2			PKI55	TMPRSS5
ATN1		NEURL1B		HSD17B2			OR10G2	LMF1	RLF			PLCD4	TNNI3K
ATOX1		NHSL2		HSD3B2			OR10G7	LMO1	RNASE12			PLOD3	TPRX1
ATP10D		NKX3-2		HSPB8			OR10H1	LMX1B	RNASEH2C			PLVAP	TRH
ATP11B		NLGN1		HTR1E			OR10H4	LNX1	RNF146			PMPCA	TRIM10
ATP11C		NMU		HTR3B			OR10J5	LOC100128239	RNF216			PMS2	TRIM42
ATP13A1		NOC3L		HTR6			OR10K1	LOC100128977	RNGTT			POLD2	TRIM60
ATP13A2		NOL4		HTRA3			OR10K2	LOC100129620	ROBO2			POLG2	TRIML2
ATP1A1		NOS2		HVCN1			OR11A1	LOC100130417	RPA1			POM121L10P	TRIP13
ATP1A1OS		NPC2		IFITM10			OR12D2	LOC100131551	RPF1			POM121L2	TRPC2
ATP1A4		NR4A1		IGF2-AS			OR13A1	LOC100287792	RPIA			PP14571	TSIX
ATP1B2		NSDHL		IGFL1			OR13C4	LOC100287846	RPL39L			PP7080	TSPAN11
ATP1B3		NSRP1		IGFL4			OR1D2	LOC100287944	RPP21			PPEF1	TSPYL5
ATP1B4		NTRK1		IGFN1			OR1D4	LOC100289211	RPRM			PPIL6	TTC21A
ATP2A1		NUAK1		IGLL5			OR1I1	LOC100505495	RPS6KA6			PPM1N	TUBA3C
ATP2A2		NUB1		IGSF21			OR2A5	LOC100506012	RRAGB			PPP1R14A	TUBA4B
ATP2B4		NUDT10		IGSF23			OR2AG2	LOC100506023	RRP15			PREPL	TUSC5
ATP2C1		NUDT11		IL10			OR2F2	LOC100506241	RSAD2			PRH1-PRR4	TXNDC8
ATP5A1		NUDT9P1		IL12B			OR2H1	LOC100506688	RUNDC3B			PRICKLE4	UCMA
ATP5B		NVL		IL17REL			OR3A3	LOC100506710	RUNX3			PROL1	UGT2B10
ATP5C1		NYNRIN		IL18R1			OR4B1	LOC100507053	RXFP1			PSENEN	UPB1
ATP5D		OLFML2A		IL19			OR4D1	LOC100507055	SAGE1			PSME2	VAX1
ATP5E		OLFML2B		IL1R1			OR4N3P	LOC100507421	SAT1			PSRC1	VIL1
ATP5G1		OPN4		IL21R			OR4X2	LOC100616530	SATB1			PTCD1	VNN1
ATP5G2		OR52M1		IL22RA2			OR51B2	LOC126536	SCML4			PTCD3	WDR64
ATP5H		OSBPL10		IL23R			OR51F2	LOC283683	SCN2A			PTPN7	WDR92
ATP5I		OSBPL1A		IL28A			OR52H1	LOC283688	SCN9A			PUM2	WFDC1
ATP5J		OSBPL5		IL28B			OR56B4	LOC285626	SCOC			PURG	WFDC5
ATP5J2		OSBPL7		IL2RB			OR5A1	LOC285954	SCRIB			RABL2A	WFIKKN2
ATP5L		OSMR		IL3			OR5AU1	LOC339529	SDSL			RAD17	WNT2
ATP5O		OTUB2		IL36B			OR5H1	LOC339685	SEMA6B			RANGRF	WTH3DI
ATP5S		OTX1		IL36G			OR5K4	LOC388630	SERPING1			RARS2	XIST
ATP5SL		P2RX7		IL4R			OR5M9	LOC388849	SERTM1			RC3H1	ZAP70
ATP6AP1		P2RY2		IL9			OR6C3	LOC389634	SESTD1			RDH10	ZCCHC13
ATP6AP2		P4HA3		ILDR1			OR6C6	LOC400794	SGK1			RECQL4	ZIC3
ATP6V0A1		PABPC4		INS-IGF2			OR6C65	LOC400891	SGPP2			RENBP	ZNF295-AS1
ATP6V0A2		PAK3		INSC			OR6C68	LOC440461	SH3BP2			RFTN2	ZNF503
ATP6V0B		PAK6		IQCF1			OR7C2	LOC442421	SH3BP5L			RGS13	ZP1
ATP6V0C		PAOX		IQCF2			OR7E91P	LOC643770	SH3GLB1			RGS21
ATP6V0D1		PAPD5		IQSEC3			OR8B2	LOC645752	SH3TC2			RGS8
ATP6V0E1		PAPD7		IRF8			OR8D2	LOC647323	SHCBP1L			RHAG
ATP6V1A		PAPSS1		IRX2			OR8U8	LOC728613	SIKE1			RHOH
ATP6V1B2		PAQR3		IRX4			OR9A4	LOC729041	SIT1			RHOXF2
ATP6V1C1		PARP1		IRX6			OTC	LOC91149	SIX3			RNASE6
ATP6V1E1		PARP12		ISM1			P2RX6P	LPO	SIX6			RNF138P1
ATP6V1G1		PBX1		ISX			PABPC1L2B	LRFN5	SKAP1			RNF144A
ATP6V1H		PCBD1		ITGA8			PAH	LRP2	SKOR1			RNF170
ATP7A		PCDH7		ITGAD			PART1	LRRC37BP1	SLC12A7			RNF207
ATP8A1		PCP4L1		ITGAL			PARVG	LRRC3C	SLC15A4			RNF25
ATP8B1		PDCD2		ITGAM			PASD1	LRRC6	SLC16A14			RNF41
ATP8B2		PDZD4		ITGB2			PATE1	LRRC71	SLC19A1			RNU86
ATP9B		PDZK1IP1		ITIH1			PCDH20	LRRK1	SLC22A5			RPL19
ATPAF1		PELI3		ITIH2			PF4	LSM14B	SLC23A2			RPL23A
ATPBD4		PFDN4		ITIH5			PHF2P1	LYPD6	SLC25A1			RPL36
ATPIF1		PHGDH		ITLN1			PHOX2A	LYZL6	SLC25A10			RPL7A
ATR		PHLDA3		ITLN2			PHYHIPL	LZTFL1	SLC25A36			RPUSD1
ATRIP		PIAS1		IVL			PISRT1	MAD1L1	SLC25A39			RTN4IP1
ATRN		PITPNM3		JPH3			PITPNM2	MAFF	SLC28A2			RUSC1
ATRX		PITX1		KAZN			PIWIL3	MAGEL2	SLC29A4			RWDD3
ATXN1		PITX3		KCNA1			PLA2G12B	MAMDC2	SLC2A6			RWDD4
ATXN1L		PKD1L2		KCNA5			PLA2G2C	MAN2B2	SLC30A10			RXRB
ATXN2		PKIA		KCNA6			PLCB4	MAP6	SLC30A3			S100A4
ATXN2L		PKIB		KCNB2			PLCXD3	MAPK8IP2	SLC35F2			SARS2
ATXN3		PKP3		KCNIP4			PLG	MAPKAPK3	SLC35F5			SATL1
ATXN7		PKP4		KCNJ1			POTEB	MARCH4	SLC37A1			SCNN1A
ATXN7L1		PLA2G1B		KCNJ12			POU4F1	MC5R	SLC39A8			SCUBE3
ATXN7L2		PLA2R1		KCNJ15			POU5F1B	MCF2	SLC41A3			SDHAF2
ATXN7L3		PLAG1		KCNK1			PPAPDC1A	MCOLN2	SLC44A3			SEC1
ATXN7L3B		PLAGL1		KCNK17			PPP1R17	MDGA1	SLC47A1			SEPP1
AUH		PLCE1		KCNK18			PPP1R2P9	MDS2	SLC4A10			SEPT5-GP1BB
AUP1		PLCL2		KCNK2			PRAC	MEGF10	SLC9A3R2			SERF2
AURKA		PLEKHA1		KCNK3			PRAMEF1	MEGF11	SLCO1B1			SERHL
AURKAIP1		PLEKHA5		KCNQ1DN			PRAMEF12	MELK	SLCO3A1			SERP2
AURKB		PLXNA2		KCNQ2			PRB1	MESP1	SLCO6A1			SERPINA5
AUTS2		PLXNA4		KCNQ3			PRB4	METTL22	SLIT2			SERPINF1
AVL9		PMEPA1		KCNT1			PRF1	MEX3B	SLITRK3			SERPINI1
AVPI1		PMPCB		KDM4DL			PRLH	MFI2	SMARCE1			SEZ6L2
AXIN1		PNMA2		KEL			PRLHR	MFSD1	SNAI2			SFRP2
AXL		PNMAL1		KIAA0125			PRM2	MGC34034	SNAI3			SFTA3
AZI1		PNPLA3		KIAA0748			PRR23A	MGST1	SOCS2			SGSH
AZI2		PNPT1		KIAA1045			PRR23C	MICAL2	SOX5			SH3BGRL3
AZIN1		PODXL2		KIAA1210			PRR5-ARHGAP8	MIER3	SPATA7			SHMT2
B2M		POFUT2		KIAA1462			PRSS33	MIR124-3	SPC25			SKA3
B3GALNT2		POLE4		KIAA1751			PRSS45	MIR1256	SPI1			SLC16A5
B3GALT2		POLR2J2		KIAA1755			PSAPL1	MIR129-2	SPOCK1			SLC17A2
B3GAT3		POU3F3		KIF19			PSG1	MIR130A	SPR			SLC18A1
B3GNT1		PPAP2C		KIF25			PSTPIP1	MIR137	SPTA1			SLC22A18
B3GNT2		PPDPF		KIF2B			PTCHD3	MIR4790	SQRDL			SLC25A11
B3GNT4		PPFIA2		KIR2DL4			PTGFR	MIR548AI	SRD5A3			SLC26A4
B3GNT5		PPFIA3		KIR3DX1			PTGS1	MIR548F1	SRSF6			SLC35B2
B3GNT7		PPM1E		KIRREL3-AS3			PVALB	MIR548H4	SRXN1			SLC38A11
B3GNT9		PPY		KLHDC7B			PVRL3-AS1	MIR548W	SSC5D			SLC5A4
B3GNTL1		PRDM7		KLHL3			PYDC1	MLLT1	ST6GALNAC3			SLCO1A2
B4GALNT3		PRKAB1		KLK11			PYHIN1	MLPH	ST7			SLITRK6
B4GALT3		PRKACG		KLK15			PZP	MLYCD	ST8SIA1			SMC6
B4GALT4		PRKAG3		KLK3			RASGRP4	MMP15	STMN2			SMCR9
B4GALT5		PRNP		KLK4			RBMXL2	MMP17	STRAP			SMN1
B4GALT6		PROC		KLK9			REG3G	MMP2	STT3B			SNAR-E
B4GALT7		PRR18		KNDC1			RERG	MMP28	STXBP1			SNCG
B7H6		PRRG4		KRT19P2			RFPL4A	MOB2	SYCE3			SNHG15
B9D1		PRRX1		KRT24			RFX6	MOB3B	SYN1			SNORA71C
BABAM1		PSD		KRT26			RGPD1	MOGAT1	SYPL2			SNORA7B
BACE1		PSMB7		KRT27			RNASE1	MPHOSPH10	SYTL3			SNRNP40
BACH1		PSMD11		KRT28			RNASE9	MPP1	TAF9B			SNRPD2
BAD		PSMG1		KRT31			ROBO4	MRPS22	TAT			SOWAHD
BAG2		PTGDS		KRT33A			ROCK1P1	MRVI1	TBC1D15			SOX18
BAG3		PTGER2		KRT33B			RP1	MSX1	TBC1D4			SPAG7
BAG5		PTPN1		KRT38			RPL10L	MTMR6	TBL1X			SPAG8
BAG6		PTPN2		KRT40			RTP3	MUC12	TCF3			SPATA17
BAI2		PTPN3		KRT6C			RXFP3	MUTED-TXNDC5	TEK			SPINK5
BAI3		PVRL1		KRT72			S1PR4	MYB	TEKT4P2			SPINK6
BAIAP2		PWWP2B		KRT73			SAMD12-AS1	MYBPC2	TERT			SPINK7
BAK1		PYROXD2		KRT78			SCGB1D2	MYCL1	TEX9			SPTBN5
BAMBI		PYY2		KRT83			SCGB1D4	MYCN	TFEB			SSR4
BANP		QRFPR		KRT9			SCGB2B2	MYH10	THOC1			ST7-OT4
BARD1		RAB11FIP4		KRTAP1-5			SCNN1D	MYLIP	THSD1			ST7L
BATF3		RAB32		KRTAP17-1			SDR16C5	MYO15B	TIAM1			STOML1
BAX		RAB33A		KRTAP23-1			SELP	MYO16	TJP2			STOML3
BAZ1A		RAB3GAP1		KRTAP4-12			SEMG1	MYO1D	TMC1			SULT6B1
BAZ1B		RAB40B		KRTAP4-2			SERPINA10	MYOM2	TMEM105			SYCE2
BAZ2A		RAI1		KRTAP4-5			SERPINA13	MYRIP	TMEM132A			SYNC
BAZ2B		RAN		KRTAP9-2			SERPINA9	NAGK	TMEM145			SYTL5
BBS1		RAP2A		KRTAP9-8			SERPINI2	NALCN	TMEM17			TACC3
BBS10		RAPGEF1		KY			SFTPD	NCALD	TMEM232			TACSTD2
BBS12		RAPGEF5		L3MBTL1			SHISA9	NCAM2	TMEM33			TAF10
BBS2		RASA2		LAIR2			SIGLECP3	NCK2	TMEM52			TAF8
BBS4		RASA3		LAMP5			SIRPG	NCKAP5	TMEM74			TAGLN3
BBS5		RASD2		LCE2B			SKINTL	NCOA5	TMTC1			TAS2R39
BBS7		RASL11B		LCE2D			SKP1P2	NDRG4	TMTC4			TBCK
BBX		RBMX2		LCE3A			SLAMF7	NEFH	TNFAIP3			TBRG4
BCAM		RBX1		LCE3D			SLC15A5	NELL2	TNS3			TBX19
BCAN		RDH12		LCN9			SLC16A11	NET1	TOPBP1			TCF23
BCAP29		RGNEF		LELP1			SLC16A3	NEURL	TOR1B			TCTE3
BCAR1		RHBG		LHFPL4			SLC17A3	NEURL3	TPGS1			TEDDM1
BCAR3		RIMS3		LHX3			SLC22A13	NEUROD1	TPK1			TEX19
BCAR4		RIOK3		LILRA5			SLC22A2	NEUROG1	TPRA1			THAP11
BCAS2		RNF125		LILRB2			SLC22A7	NEUROG2	TRAF3			THAP5
BCAS3		RNF126		LINC00112			SLC22A9	NFAM1	TRAK1			THPO
BCAT1		RNF130		LINC00159			SLC25A41	NFIL3	TRAPPC8			TLCD2
BCAT2		RNF187		LINC00162			SLC26A8	NGFR	TRAPPC9			TM4SF19
BCCIP		ROCK2		LINC00200			SLC35G5	NIN	TRDN			TM4SF4
BCHE		ROPN1B		LINC00207			SLC39A12	NINL	TREH			TMC8
BCKDHB		RORB		LINC00208			SLC6A7	NKAIN1	TRIM2			TMEM156
BCKDK		ROS1		LINC00229			SLCO4C1	NKAIN2	TRPC5			TMEM173
BCL10		RPL38		LINC00244			SLITRK4	NKX2-1	TRPM8			TMEM182
BCL2		RPP40		LINC00256A			SMC1B	NKX2-2	TSC1			TMEM184A
BCL2L1		RPS10P7		LINC00261			SMCP	NKX2-3	TSN			TMEM208
BCL2L12		RPS6KA2		LINC00264			SNTN	NKX3-1	TSPAN12			TMEM222
BCL2L13		RRAGC		LINC00277			SOHLH1	NLRP11	TSPAN7			TMEM223
BCL2L2		RRM2B		LINC00319			SOST	NMNAT2	TTC12			TMEM63B
BCL3		RRP1		LINC00469			SOX1	NOD2	TTC29			TMEM68
BCL6		RTBDN		LINC00479			SP140	NOG	TTL			TMEM91
BCL6B		RTN1		LINC00487			SPA17	NOTCH3	TTN			TMIGD2
BCL7B		RTN4R		LINC00494			SPAM1	NOTCH4	TUBB2B			TMX2
BCL7C		RXFP2		LINC00514			SPATA19	NOTUM	TXNRD3			TNF
BCL9		S100A11		LINGO3			SPDYE7P	NPAS1	TYW1B			TNFAIP2
BCL9L		SC5DL		LMAN1L			SPHKAP	NPAS3	UBE2F			TNFRSF10B
BCLAF1		SCAND3		LOC100128338			SPIB	NPAS4	UBE2V2			TNFRSF9
BCMO1		SCN1B		LOC100128682			SPINK13	NPPC	UBLCP1			TNFSF13
BCO2		SCN3A		LOC100128946			SPINK8	NPR3	UHMK1			TNFSF13B
BCOR		SCN3B		LOC100129027			SPOCK3	NPTN	ULBP3			TNFSF18
BCORL1		SCN4A		LOC100129794			SST	NPTX1	ULK4			TP53
BCR		SEC22C		LOC100130155			SSX6	NPTX2	UNC13A			TP53TG5
BDH2		SELK		LOC100130238			SSX8	NPTXR	UQCRB			TPTE2
BDP1		SEMA4D		LOC100130480			STAP1	NR1H4	UQCRFS1			TPTEP1
BECN1		SH3BP4		LOC100130673			STEAP1B	NR2E1	URI1			TRIAP1
BEND5		SH3GL2		LOC100130954			SULT2A1	NR4A3	USH2A			TRIM23
BEND6		SH3PXD2A		LOC100132146			SYCP1	NR5A2	USP10			TRIP6
BEST2		SIGIRR		LOC100133461			SYCP2L	NRBP2	USP48			TRMT1L
BET1		SIK1		LOC100144604			TAAR6	NRXN1	UTP20			TROVE2
BEX1		SLAIN1		LOC100190940			TAC3	NRXN2	VANGL1			TRY6
BEX2		SLC12A8		LOC100288077			TAG	NRXN3	VAPA			TSPO2
BEX4		SLC16A10		LOC100288122			TAS1R1	NT5M	VAPB			TSSC1
BFAR		SLC22A15		LOC100289255			TAS2R1	NTN1	VCAN			TTC37
BHLHE40		SLC25A23		LOC100422737			TBX18	NTN4	VEPH1			TTC9B
BHLHE41		SLC25A38		LOC100505483			TCAM1P	NTNG1	WDR13			TTI1
BICD2		SLC35A3		LOC100505633			TCEAL2	NTNG2	WDR60			TUBA4A
BID		SLC35B4		LOC100505875			TCF24	NTSR1	WDR61			TUBD1
BIK		SLC35D2		LOC100506136			TCN2	NWD1	WDR63			TYR
BIRC2		SLC36A1		LOC100506172			TCP10	NXN	WHSC2			TYRP1
BIRC3		SLC37A2		LOC100506229			TCP10L2	OAT	WIF1			TYW1
BIRC5		SLC46A1		LOC100506393			TDGF1	OBSCN	WIPI2			UBE2Q2P2
BIRC6		SLC4A11		LOC100507003			TEX11	OCA2	WISP2			UBL4A
BIVM		SLC6A9		LOC100507043			TFAMP1	OGDHL	WNK1			UCKL1
BLM		SLC7A2		LOC100507266			TFEC	OLFM2	WNT10A			UGT1A9
BLMH		SLC7A7		LOC100507351			TGM4	ONECUT1	WNT4			UOX
BLOC1S2		SLC7A8		LOC100507362			THBD	OPCML	XAF1			UPK3B
BLOC1S3		SLC9A9		LOC100507584			THSD7B	OPRL1	YARS2			UPP1
BLVRB		SLITRK1		LOC100507629			TIMD4	OPRM1	ZBBX			UQCRHL
BLZF1		SMO		LOC116437			TKTL2	OR1F1	ZBTB16			USMG5
BMP1		SNAP47		LOC145837			TM6SF2	OR2V2	ZBTB8B			USP20
BMP2K		SNN		LOC146336			TMC3	OSBPL2	ZBTB9			UTP15
BMPR1A		SNX19		LOC146513			TMCO5B	OSR1	ZC4H2			VCP
BMPR2		SNX9		LOC149134			TMEM146	OTOF	ZCCHC14			WASH1
BMS1P4		SOX6		LOC149773			TMEM150B	OTP	ZFAT			WASH7P
BMS1P5		SP9		LOC149837			TMEM176A	P2RX5	ZNF114			WBP1
BNC2		SPATA5L1		LOC150622			TMEM200A	PACRG	ZNF133			WDFY3-AS2
BNIP1		SPEF2		LOC150935			TMEM202	PAGE5	ZNF14			WDHD1
BNIP2		SPIN1		LOC151171			TMEM74B	PAIP2B	ZNF175			WDR83OS
BNIP3		SPINT1		LOC151475			TMPRSS11D	PALM	ZNF22			WIBG
BNIP3L		SPPL2B		LOC154449			TMPRSS12	PALM2	ZNF23			XRCC6
BOC		SPTBN2		LOC157381			TNFRSF11B	PAPOLG	ZNF232			ZBTB25
BOD1L		SPTLC1		LOC157627			TNFSF14	PAPPA2	ZNF25			ZDHHC3
BOLA1		SPTLC2		LOC200261			TNFSF15	PAQR5	ZNF253			ZFYVE21
BOLA3		SRBD1		LOC200772			TNFSF8	PARK2	ZNF30			ZNF124
BORA		SRCIN1		LOC219731			TNP2	PARM1	ZNF330			ZNF271
BPGM		SSBP3		LOC221122			TPPP2	PAX2	ZNF334			ZNF277
BPHL		SSTR3		LOC253044			TREML2	PAX5	ZNF33B			ZNF32
BPTF		SSX2IP		LOC254099			TREML2P1	PAX9	ZNF37A			ZNF34
BRAF		ST3GAL3		LOC255167			TREML3	PBX3	ZNF485			ZNF354C
BRAP		STAP2		LOC255512			TRIM15	PCDH1	ZNF560			ZNF382
BRAT1		STARD5		LOC283070			TRIM77P	PCDHB1	ZNF622			ZNF454
BRCA1		STC1		LOC283177			TSGA10IP	PCDP1	ZNF641			ZNF473
BRCA2		STIL		LOC283547			TSPAN8	PCOLCE2	ZNF711			ZNF595
BRD2		STON2		LOC283888			TUBBP5	PCSK5	ZNF778			ZNF626
BRD4		STXBP2		LOC284395			TUSC1	PDCD6IP	ZNF804A			ZNF736
BRD9		STYK1		LOC284551			UBD	PDE11A	ZNF846			ZNF781
BRE		SUCLG1		LOC284798			UBQLNL	PDE1C	ZNF879			ZNF791
BRF1		SUGP2		LOC284837			UCN3	PDE2A	ZSCAN1			ZNF883
BRF2		SUMO3		LOC284865			UGT1A1	PDE3A	ZYG11A			ZNF90
BRI3		SYNM		LOC285370			UGT1A3	PDE3B				ZNFX1
BRI3BP		SYNPO		LOC285375			UGT1A4	PDE4B				ZNRD1
BRIP1		SYT17		LOC285441			UGT1A8	PDE4C				ZNRF2P2
BRIX1		SYT2		LOC285484			UGT2A2	PDE4D				ZP3
BRK1		SYTL2		LOC285692			UGT3A1	PDGFRA
BRMS1L		TBK1		LOC285768			UNC5D	PDHA1
BRP44		TC2N		LOC285965			USP26	PDIA6
BRP44L		TCF7		LOC285972			USP51	PDZD2
BRPF1		TCP10L		LOC286083			UTS2R	PDZRN4
BRPF3		TCP11L2		LOC286094			VAMP8	PEBP4
BRSK1		TDRD3		LOC286114			VAV1	PELP1
BRWD1		TECTA		LOC286186			VENTXP1	PEPD
BSCL2		TEPP		LOC338963			VWC2	PER2
BSDC1		TET2		LOC339166			WDR69	PEX10
BSG		TEX2		LOC339442			WFDC10A	PEX5L
BST2		TGFBI		LOC339822			WFDC10B	PGPEP1L
BTAF1		THSD4		LOC340357			WFDC13	PHACTR1
BTBD1		TIGD2		LOC340515			WFDC6	PHACTR3
BTBD10		TMCO4		LOC387646			WFDC9	PHC1
BTBD19		TMEM117		LOC388387			WNT8A	PHF21B
BTBD2		TMEM120B		LOC389033			XCR1	PHOSPHO1
BTBD3		TMEM130		LOC389043			YSK4	PIGZ
BTBD7		TMEM141		LOC389791			ZACN	PITX2
BTBD8		TMEM14A		LOC392364			ZBED2	PKD1L1
BTBD9		TMEM170B		LOC399708			ZC3H12B	PKDCC
BTC		TMEM178		LOC400685			ZCCHC16	PKHD1
BTD		TMEM180		LOC400950			ZMYND15	PKNOX2
BTF3L4		TMEM181		LOC401324			ZNF135	PLA2G7
BTG1		TMEM185B		LOC401463			ZNF204P	PLAU
BTG2		TMEM211		LOC402779			ZNF385B	PLB1
BTN2A1		TMEM212		LOC440600			ZNF663	PLEKHH1
BTN2A2		TMEM235		LOC440910			ZNF835	PLXDC1
BTN2A3P		TMEM242		LOC441455			ZP4	PLXDC2
BTN3A1		TMEM26		LOC442497				PLXNA1
BTN3A2		TMEM37		LOC494141				PLXNC1
BTN3A3		TMEM41A		LOC619207				PMP22
BTRC		TMEM45A		LOC643201				POGK
BUB1		TMEM5		LOC643406				POU2F3
BUB1B		TMEM51		LOC643802				POU3F1
BUB3		TMEM56		LOC728716				POU4F2
BUD13		TMEM86A		LOC728739				POU6F2
BVES		TMEM9		LOC728989				PPARA
BYSL		TNFAIP8L1		LOC729506				PPM1H
BZW1		TNFRSF1B		LOC729668				PPP1R1B
BZW2		TNFSF10		LOC732275				PPP1R42
C10orf10		TNIP2		LOC84931				PPP4R1L
C10orf107		TNKS		LOC90246				PPP4R4
C10orf113		TNN		LOC91948				PRDM12
C10orf114		TOMM7		LOC93432				PRDM13
C10orf116		TOP3B		LOXHD1				PRDM6
C10orf118		TP53BP2		LPA				PRKCA
C10orf125		TPD52		LPAR3				PRKCD
C10orf137		TPH1		LRFN2				PRKCZ
C10orf140		TPRKB		LRRC2				PRKG1
C10orf2		TRAF3IP1		LRRC3				PRLR
C10orf26		TRAPPC10		LRRC30				PRMT2
C10orf32		TRAPPC11		LRRC31				PROKR1
C10orf46		TRIM21		LRRC38				PROZ
C10orf54		TRIM62		LRRC52				PRR25
C10orf58		TRIM7		LRRN1				PRSS22
C10orf76		TRIM72		LTF				PRTN3
C10orf81		TRIT1		LY9				PSD2
C10orf88		TRPM3		LYPD6B				PSD4
C10orf95		TRPM6		MAFB				PSMA5
C11orf1		TSHR		MAG				PSMB2
C11orf2		TSHZ3		MAGEA11				PTCHD1
C11orf24		TSPAN2		MAGEA9				PTCHD2
C11orf30		TSPAN3		MAP1LC3B2				PTENP1
C11orf31		TTC17		MAP4K1				PTH1R
C11orf34		TTC18		MARCH1				PTPN5
C11orf35		TTC26		MARCO				PTPRC
C11orf41		TTC7B		MAS1				PTPRM
C11orf45		TTC8		MAS1L				PTPRN
C11orf46		TTC9		MASP1				PTPRO
C11orf49		TTLL11		MCF2L-AS1				PTPRR
C11orf51		TTYH1		MCHR2				PTPRU
C11orf52		TTYH3		MDFI				PTTG1IP
C11orf57		UBE2E2		MEFV				PYY
C11orf61		UCA1		MEG8				QSOX2
C11orf65		UCP1		MEGF6				RAB20
C11orf68		UGGT2		MEIS3P1				RAB3C
C11orf73		UGT3A2		MFNG				RAB3IL1
C11orf74		UGT8		MGAT4C				RAB3IP
C11orf80		UHRF1BP1L		MGC27382				RAB6B
C11orf83		ULBP2		MGMT				RAD21L1
C11orf84		UNC80		MID2				RAD54L2
C11orf91		USP22		MIR1179				RAET1G
C11orf95		USP31		MIR1257				RAET1K
C12orf23		USP43		MIR1275				RAET1L
C12orf29		USP49		MIR133B				RAMP1
C12orf34		UVRAG		MIR1471				RAP1GAP
C12orf35		UXS1		MIR296				RAPGEF4
C12orf40		VANGL2		MIR3659				RASGEF1B
C12orf43		VASH2		MIR3675				RASGEF1C
C12orf44		VAV2		MIR3680-1				RASGRP1
C12orf45		VAX2		MIR4277				RASGRP2
C12orf48		VEGFA		MIR4325				RASGRP3
C12orf5		VGLL4		MIR4456				RBFOX3
C12orf51		VKORC1L1		MIR4475				RBM17
C12orf53		VPS13D		MIR4493				RBM19
C12orf57		VSNL1		MIR4533				RCSD1
C12orf62		VWA5A		MIR4535				REEP1
C12orf65		WAPAL		MIR4686				REPS2
C12orf66		WDR43		MIR4689				RET
C12orf68		WDR48		MIR4739				RFPL2
C12orf70		WDR70		MIR4778				RGS9
C12orf73		WDR72		MIR4788				RHEB
C12orf76		WDR96		MIR548AN				RHPN1
C13orf27		WNT1		MIR548F3				RIIAD1
C14orf102		WNT5A		MIR548H2				RIMKLA
C14orf126		WNT8B		MIR548T				RIMS1
C14orf135		WWOX		MIR650				RIN3
C14orf149		XKR5		MIR670				RIPPLY2
C14orf159		XKRX		MLN				RLTPR
C14orf166		XYLT2		MMEL1				RNASE2
C14orf167		YPEL1		MMP9				RND1
C14orf169		YPEL5		MN1				RNF126P1
C14orf176		YTHDC2		MOGAT2				RNF145
C14orf2		ZBED4		MORN1				RNF180
C14orf21		ZC3H12D		MORN5				RNF222
C14orf43		ZCCHC24		MPO				RNF8
C14orf79		ZDHHC14		MPPED1				RNU5F-1
C14orf93		ZDHHC17		MRGPRD				RNU6ATAC
C15orf17		ZDHHC22		MRGPRE				ROBO1
C15orf23		ZFP1		MRGPRF				ROBO3
C15orf24		ZFP37		MRGPRG				ROPN1L
C15orf29		ZFP64		MRGPRX1				ROR1
C15orf37		ZFPM2		MRPL23-AS1				RP1L1
C15orf38		ZIC5		MS4A15				RPRML
C15orf39		ZKSCAN3		MS4A8B				RPS24
C15orf40		ZNF12		MSLNL				RPS6KA4
C15orf41		ZNF181		MSX2				RRBP1
C15orf42		ZNF195		MSX2P1				RRN3P2
C15orf44		ZNF213		MT1M				RSL24D1
C15orf48		ZNF219		MTMR7				RSPH1
C15orf52		ZNF229		MTUS2				RSPO3
C15orf57		ZNF251		MUC16				RTDR1
C15orf61		ZNF267		MUC2				RTN4RL1
C15orf63		ZNF354A		MUC4				RTN4RL2
C16orf13		ZNF354B		MUC5B				RXRA
C16orf42		ZNF365		MUC6				RYR1
C16orf46		ZNF385C		MX2				RYR2
C16orf5		ZNF426		MYH13				SAMD11
C16orf52		ZNF440		MYH2				SAMD5
C16orf53		ZNF443		MYH4				SAP130
C16orf55		ZNF519		MYL3				SBK1
C16orf57		ZNF521		MYO18B				SCARA5
C16orf58		ZNF564		MYO1H				SCHIP1
C16orf59		ZNF572		MYO7B				SCML1
C16orf61		ZNF573		MYOCD				SCN4B
C16orf62		ZNF704		MYOD1				SCN8A
C16orf70		ZNF763		NACA2				SCRT1
C16orf71		ZNF777		NANOGNB				SDHAF1
C16orf72		ZNF787		NBLA00301				SDHAP1
C16orf86		ZNF833P		NCAN				SDHAP3
C16orf87		ZNF92		NCF4				SDK1
C16orf92		ZSWIM5		NCKAP1L				SDK2
C16orf95				NCR2				SEC14L5
C17orf39				NELL1				SEL1L
C17orf53				NEU4				SELV
C17orf57				NEUROD2				SEMA3F
C17orf58				NEUROD4				SEMA4A
C17orf59				NKAIN4				SEMA4F
C17orf62				NKX6-3				SEMA5B
C17orf63				NLRC3				SEMA6D
C17orf65				NLRP10				2013-09-03
C17orf70				NLRP7				SERINC2
C17orf75				NLRP9				SERPINE2
C17orf76-AS1				NMBR				SEZ6L
C17orf79				NMS				SFMBT2
C17orf80				NMUR1				SFSWAP
C17orf82				NOC4L				SGSM1
C18orf21				NOS1				SH2D3C
C18orf25				NOTO				SH3BGR
C18orf26				NOX5				SHANK3
C18orf54				NPBWR1				SHISA7
C18orf8				NPBWR2				SHROOM2
C19orf10				NPC1L1				SIDT1
C19orf25				NPEPL1				SIM1
C19orf26				NPFFR1				SIX2
C19orf29				NPHS1				SLC12A5
C19orf42				NPHS2				SLC14A2
C19orf43				NPM2				SLC15A1
C19orf44				NPPB				SLC16A9
C19orf47				NTF3				SLC17A7
C19orf48				NTRK3				SLC17A9
C19orf51				NUP210L				SLC1A2
C19orf52				NXF3				SLC22A17
C19orf53				NXF5				SLC22A8
C19orf55				NXPH2				SLC24A2
C19orf6				OBP2A				SLC24A3
C19orf60				OBP2B				SLC25A21
C19orf63				OC90				SLC25A26
C19orf66				OCM2				SLC29A3
C19orf70				OLFM1				SLC2A1
C1GALT1				OLIG3				SLC2A14
C1GALT1C1				OR10S1				SLC2A4
C1orf100				OR14J1				SLC31A2
C1orf112				OR1G1				SLC32A1
C1orf114				OR1M1				SLC35C1
C1orf122				OR2B11				SLC35C2
C1orf123				OR2B6				SLC35D3
C1orf127				OR2F1				SLC35F1
C1orf130				OR2Y1				SLC35F3
C1orf135				OR3A2				SLC38A3
C1orf144				OR3A4P				SLC38A4
C1orf170				OR4D11				SLC39A11
C1orf180				OR4E2				SLC43A1
C1orf187				OR4M1				SLC44A5
C1orf190				OR4N2				SLC46A3
C1orf198				OR51D1				SLC5A7
C1orf201				OR51E1				SLC6A3
C1orf21				OR52K2				SLC6A4
C1orf212				OR56A3				SLC6A6
C1orf213				OR56A4				SLC7A14
C1orf216				OR5V1				SLC7A5
C1orf228				OR6B1				SLC8A1
C1orf31				OR6B3				SLC8A2
C1orf35				OR6C74				SLC9A10
C1orf38				OR6C75				SLC9A2
C1orf51				OR6K6				SLC9A4
C1orf52				OR6N2				SLCO4A1
C1orf53				OR8S1				SLFN11
C1orf55				OR9A2				SLFN12L
C1orf56				OSCAR				SLFN5
C1orf63				OTOGL				SLIT1
C1orf74				OTOP2				SLITRK2
C1orf85				OTOP3				SMAD6
C1orf86				OTOS				SMAD7
C1orf88				OTUD6A				SMARCD3
C1orf9				OTUD7A				SMPD3
C1orf96				OTX2				SNCB
C1QBP				OVCH1				SNPH
C1QL4				OVOL1				SNTB1
C1QTNF2				OVOL2				SNTG2
C1QTNF4				P2RX1				SNX20
C1R				PADI1				SNX7
C20orf111				PADI4				SORD
C20orf112				PADI6				SOWAHB
C20orf132				PAEP				SOX8
C20orf144				PAGE2				SP2
C20orf177				PAMR1				SP6
C20orf194				PATE4				SP8
C20orf195				PCBP3				SPAG17
C20orf196				PCDH15				SPON1
C20orf201				PCP4				SPON2
C20orf24				PCSK6				SPSB1
C20orf27				PDE6B				SPSB4
C20orf29				PDILT				SPTB
C20orf3				PDPN				SPTBN4
C20orf30				PDX1				SRC
C20orf43				PDYN				SRGAP3
C20orf7				PDZD3				SRL
C20orf94				PGA3				SRPRB
C20orf96				PGLYRP3				SSU72
C21orf2				PGLYRP4				ST6GAL1
C21orf37				PGM5				ST8SIA6
C21orf58				PI3				STAB2
C21orf59				PIK3R5				STARD8
C21orf62				PIP				STAT4
C21orf63				PIRT				STK32C
C21orf7				PIWIL1				STK35
C22orf25				PIWIL4				STOX2
C22orf28				PKD2L1				STXBP6
C22orf29				PKLR				SULT1C3
C22orf32				PKP2				SURF6
C22orf39				PLA2G4F				SUSD4
C22orf40				PLAC1L				SUV420H1
C2CD2				PLAC2				SV2B
C2CD2L				PLBD1				SYBU
C2CD3				PLCH2				SYNPO2
C2orf18				PLGLA				SYT7
C2orf29				PNLDC1				TACC2
C2orf42				PNMA3				TAF4
C2orf44				PNPLA1				TAL1
C2orf47				PNPLA5				TBX20
C2orf49				POLN				TCTEX1D1
C2orf50				POTEA				TDRD5
C2orf55				POTEKP				TDRKH
C2orf57				POU2F2				TEKT1
C2orf67				POU4F3				TEKT5
C2orf68				PPP2R2C				TEX14
C2orf69				PPY2				TEX22
C2orf73				PRB2				TFAM
C2orf74				PRDM16				TFCP2L1
C2orf76				PRG2				TGFBR3
C2orf80				PRHOXNB				TGIF2
C2orf81				PRMT8				TH1L
C2orf88				PRNT				THRB
C3AR1				PRODH2				TLE3
C3orf17				PROKR2				TLL2
C3orf25				PROM2				TLR2
C3orf26				PROP1				TLR5
C3orf33				PRR15L				TMC2
C3orf36				PRR21				TMED9
C3orf37				PRSS21				TMEFF2
C3orf38				PRSS3				TMEM121
C3orf52				PRSS42				TMEM151B
C3orf58				PRSS46				TMEM18
C3orf64				PRSS55				TMEM185A
C3orf71				PRSS56				TMEM200C
C3orf75				PRSS57				TMEM229B
C4orf19				PTF1A				TMEM47
C4orf21				PTGDR				TMEM54
C4orf27				PTPRT				TMEM59L
C4orf3				PTX4				TMEM63C
C4orf32				R3HDML				TMEM72-AS1
C4orf33				RAB11FIP1				TMEM92
C4orf34				RAB19				TMPRSS9
C4orf36				RAB37				TNFAIP8L3
C4orf45				RAB6C				TNFSF12
C4orf46				RAC2				TNK1
C4orf51				RANBP17				TNS4
C4orf52				RASGEF1A				TPCN2
C5orf13				RASGRF1				TPM1
C5orf22				RBFOX1				TPPP
C5orf24				RBP3				TRAPPC3
C5orf25				RBPJL				TRIM28
C5orf27				RD3				TRIM31
C5orf28				RDH8				TRIM55
C5orf30				REG1B				TRIM67
C5orf32				RELN				TRNP1
C5orf34				RESP18				TRPC7
C5orf35				RETN				TSGA10
C5orf39				RFTN1				TSPAN15
C5orf4				RGPD8				TSPAN17
C5orf41				RGS11				TTBK1
C5orf42				RGSL1				TTC34
C5orf43				RIBC2				TTLL6
C5orf45				RIMBP2				TTPA
C5orf51				RIMS2				TUB
C5orf54				RIMS4				TUBGCP3
C5orf56				RIPK4				TWIST2
C5orf62				RNASE3				UBAC1
C6orf103				RNASE4				UBE2G2
C6orf106				RNF135				UBE2I
C6orf108				RNF17				UBE3C
C6orf115				RNF212				UBN2
C6orf120				RPLP0P2				UCK1
C6orf125				RSPO1				UGGT1
C6orf136				RSPO4				ULBP1
C6orf162				RTL1				ULK1
C6orf165				RTP2				UNC13B
C6orf168				S100A12				UNC5B
C6orf170				S100A7				UNC5C
C6orf174				S100A7A				UNQ6975
C6orf192				S100A7L2				UPK3A
C6orf195				SAG				USP14
C6orf203				SAMD12				USP2
C6orf211				SAMD3				USP6NL
C6orf226				SASH3				VASH1
C6orf228				SBF1P1				VGLL2
C6orf47				SCGB1D1				VPS37C
C6orf48				SCGN				VPS53
C6orf57				SCN1A				VSTM2L
C6orf62				SCN2B				VSX2
C6orf7				SCRT2				VTCN1
C6orf72				SCTR				VWA3B
C6orf89				SCUBE1				VWA5B2
C6orf97				SDR42E1				WAS
C6orf99				SEC14L4				WBP2NL
C7orf11				SEC14L6				WDR1
C7orf25				SEL1L2				WDR33
C7orf26				SEMA5A				WDR88
C7orf30				SERPINA4				WFS1
C7orf41				SERPINA6				WISP1
C7orf42				SEZ6				WNT11
C7orf43				SFTPA1				WNT3
C7orf49				SFTPA2				WNT3A
C7orf50				SGIP1				WNT5B
C7orf55				SGK2				WNT6
C7orf57				SH2D4B				WNT7B
C7orf59				SH3GL3				WSCD1
C7orf60				SH3YL1				XDH
C7orf61				SHANK1				XIRP1
C7orf63				SHD				XIRP2
C7orf70				SHE				XKR6
C7orf73				SHH				YPEL2
C8orf33				SHISA2				YTHDF1
C8orf38				SHISA6				ZBTB40
C8orf4				SIAH3				ZBTB43
C8orf46				SIGLEC11				ZBTB7C
C8orf48				SIGLEC8				ZC3H18
C8orf56				SIGLEC9				ZCCHC12
C8orf58				SIM2				ZDHHC11
C8orf59				SIRPB1				ZDHHC4
C8orf73				SIRPB2				ZFP161
C8orf76				SLAMF6				ZFP41
C8orf82				SLAMF9				ZFPM1
C8orf83				SLC13A2				ZFYVE28
C9orf102				SLC13A3				ZHX2
C9orf103				SLC13A5				ZNF185
C9orf114				SLC17A4				ZNF19
C9orf123				SLC17A6				ZNF211
C9orf125				SLC1A6				ZNF250
C9orf135				SLC22A12				ZNF275
C9orf140				SLC22A14				ZNF287
C9orf150				SLC22A16				ZNF295
C9orf153				SLC22A25				ZNF32-AS3
C9orf156				SLC22A3				ZNF484
C9orf16				SLC22A6				ZNF488
C9orf163				SLC24A4				ZNF503-AS1
C9orf169				SLC25A48				ZNF624
C9orf21				SLC26A5				ZNF638
C9orf23				SLC2A10				ZNF664-FAM101A
C9orf24				SLC2A5				ZNF678
C9orf25				SLC2A9				ZNF792
C9orf3				SLC30A2				ZNF831
C9orf40				SLC35G3				ZNF853
C9orf41				SLC36A2				ZRANB2-AS1
C9orf46				SLC38A8				ZSCAN2
C9orf5				SLC45A2				ZZEF1
C9orf50				SLC4A1
C9orf7				SLC5A1
C9orf72				SLC5A11
C9orf78				SLC6A1
C9orf80				SLC6A11
C9orf82				SLC6A18
C9orf86				SLC6A19
C9orf89				SLC6A2
C9orf91				SLC6A20
C9orf93				SLC6A5
CA11				SLC7A10
CA12				SLC7A4
CA13				SLC7A9
CA2				SLC8A3
CA5B				SLPI
CA5BP1				SMOC2
CAB39				SMTNL2
CAB39L				SNORD114-31
CABIN1				SOX17
CABLES1				SOX7
CABLES2				SPACA3
CABP1				SPACA7
CACHD1				SPATA18
CACNA2D1				SPATA3
CACNB1				SPATA8
CACNB3				SPATC1
CACYBP				SPATS1
CAD				SPDYE4
CADM1				SPINT3
CADM4				SPN
CADPS2				SPNS2
CAHM				SPNS3
CALCOCO2				SPRR4
CALCRL				SRD5A2
CALD1				SRRM4
CALHM2				SSR4P1
CALM1				SSTR5
CALM2				ST14
CALM3				ST18
CALR				ST6GAL2
CALU				ST8SIA2
CALY				STK32B
CAMK1				STMN4
CAMK2D				SUCNR1
CAMK2G				SULT1C2
CAMK2N1				SULT4A1
CAMK4				SUN5
CAMKK1				SUSD3
CAMKK2				SUSD5
CAMKMT				SV2C
CAMLG				SVEP1
CAMSAP1				SVOPL
CAMSAP2				SYCN
CAMTA2				SYK
CAND1				SYNDIG1
CAND2				SYNDIG1L
CANT1				SYT10
CANX				SYT13
CAP1				SYT16
CAPG				SYT8
CAPN1				SYT9
CAPN10				T
CAPN12				TAC1
CAPN5				TACR1
CAPN7				TACR3
CAPNS1				TAF1L
CAPRIN1				TAGAP
CAPRIN2				TAS1R2
CAPS2				TBC1D21
CAPZA1				TBC1D26
CAPZB				TBC1D28
CARD10				TBC1D3B
CARD16				TBC1D3G
CARD8				TBX21
CARHSP1				TBX5
CARKD				TCEAL5
CARM1				TCERG1L
CARNS1				TCF15
CARS2				TCHH
CASC3				TCHHL1
CASC4				TCL1A
CASC5				TCL1B
CASD1				TCTE1
CASK				TDRD10
CASKIN2				TDRD12
CASP2				TDRD9
CASP3				TEKT3
CASP4				TEX13B
CASP6				TF
CASP7				TFAP2D
CASP8				TFF2
CASP8AP2				TFF3
CASP9				TGM3
CAST				TGM6
CASZ1				TGM7
CAT				THEG
CAV1				THEG5
CAV2				THEMIS
CBFA2T2				TIFAB
CBFB				TINAGL1
CBL				TJP3
CBLB				TLR7
CBLC				TLX1
CBR1				TLX3
CBR3				TM4SF5
CBR4				TMC5
CBS				TMEM114
CBWD1				TMEM132C
CBWD2				TMEM132D
CBWD3				TMEM132E
CBWD5				TMEM151A
CBX1				TMEM163
CBX2				TMEM179
CBX4				TMEM215
CBX5				TMEM72
CBX6				TMPRSS2
CBY1				TMPRSS4
CBY3				TMPRSS6
CC2D1A				TNFRSF13B
CC2D1B				TNFRSF14
CC2D2A				TNFRSF8
CCAR1				TNFSF11
CCDC101				TNFSF4
CCDC102A				TNNI1
CCDC102B				TNNI2
CCDC104				TNNT3
CCDC106				TOX2
CCDC107				TPH2
CCDC109B				TPO
CCDC11				TPRXL
CCDC112				TPSAB1
CCDC117				TPSD1
CCDC12				TREM1
CCDC120				TREM2
CCDC124				TREML4
CCDC125				TREX2
CCDC126				TRHDE
CCDC130				TRIM29
CCDC132				TRIM40
CCDC136				TRIM61
CCDC138				TRIM63
CCDC14				TRIM71
CCDC141				TRPC6
CCDC142				TRPM2
CCDC144B				TRPM5
CCDC146				TSPAN10
CCDC15				TSPAN18
CCDC150				TSPAN32
CCDC160				TSPEAR
CCDC164				TTC22
CCDC165				TTLL10
CCDC167				TUBAL3
CCDC169				UBASH3A
CCDC18				ULK2
CCDC22				UMODL1
CCDC23				UNC13C
CCDC24				UNC93A
CCDC25				UPK2
CCDC28B				USH1C
CCDC34				USH1G
CCDC41				USP32P1
CCDC42B				USP6
CCDC43				VAT1L
CCDC47				VIPR2
CCDC48				VRTN
CCDC50				VSTM2B
CCDC57				VSTM4
CCDC59				VSTM5
CCDC61				VSX1
CCDC62				VWA3A
CCDC65				WBSCR17
CCDC7				WDFY4
CCDC71				WDR16
CCDC72				WDR65
CCDC74B				WDR66
CCDC77				WDR87
CCDC8				WDR93
CCDC80				WFDC11
CCDC82				WFDC12
CCDC83				WFDC2
CCDC84				WFDC8
CCDC85B				WNK2
CCDC85C				WNT9A
CCDC88A				WSCD2
CCDC88B				WT1
CCDC89				WT1-AS
CCDC9				XAGE3
CCDC90A				XAGE5
CCDC91				XKR4
CCDC92				ZAN
CCDC94				ZBP1
CCDC97				ZDHHC8P1
CCDC99				ZFP57
CCL17				ZG16
CCL27				ZNF215
CCM2				ZNF469
CCNA2				ZNF518B
CCNB1				ZNF536
CCNB1IP1				ZNF648
CCNB2				ZNF662
CCNC				ZNF683
CCND3				ZNF69
CCNDBP1				ZNF713
CCNE2				ZNRF4
CCNF				ZP2
CCNG1				ZPBP2
CCNG2				ZSCAN10
CCNH
CCNI
CCNJ
CCNJL
CCNK
CCNL1
CCNO
CCNT1
CCNT2
CCNY
CCNYL1
CCP110
CCPG1
CCRN4L
CCT2
CCT3
CCT4
CCT5
CCT6A
CCT6P1
CCT6P3
CCT7
CCT8
CCZ1
CD109
CD151
CD164
CD19
CD200
CD274
CD2AP
CD2BP2
CD302
CD320
CD34
CD46
CD47
CD58
CD59
CD8B
CD97
CDADC1
CDAN1
CDC123
CDC14A
CDC14B
CDC20
CDC23
CDC25A
CDC25B
CDC25C
CDC34
CDC37
CDC37L1
CDC40
CDC42
CDC42BPA
CDC42BPB
CDC42EP1
CDC42EP2
CDC42EP3
CDC42EP4
CDC42SE1
CDC42SE2
CDC6
CDC73
CDCA2
CDCA4
CDCA5
CDCA7L
CDCA8
CDH12
CDH18
CDH2
CDH24
CDIPT
CDK1
CDK10
CDK11A
CDK11B
CDK12
CDK13
CDK14
CDK15
CDK16
CDK17
CDK19
CDK2
CDK2AP1
CDK2AP2
CDK5R1
CDK5RAP1
CDK5RAP3
CDK6
CDK7
CDK8
CDK9
CDKAL1
CDKL1
CDKL2
CDKL3
CDKL5
CDKN1A
CDKN1B
CDKN2AIP
CDKN2AIPNL
CDKN2C
CDKN2D
CDNF
CDON
CDR2
CDR2L
CDS2
CDSN
CDT1
CDV3
CEACAM16
CEACAM19
CEBPD
CEBPZ
CECR5
CELF1
CELF2
CELSR3
CENPB
CENPC1
CENPE
CENPF
CENPH
CENPJ
CENPL
CENPM
CENPO
CENPP
CENPQ
CENPT
CENPW
CEP112
CEP135
CEP152
CEP164
CEP170
CEP170P1
CEP250
CEP44
CEP55
CEP57
CEP68
CEP70
CEP76
CEP78
CEP85L
CEP89
CEP95
CEP97
CEPT1
CERCAM
CERS1
CERS2
CERS5
CES2
CES3
CETN3
CETP
CFD
CFDP1
CFI
CFL1
CFL2
CFLAR
CFP
CGB2
CGGBP1
CGNL1
CGREF1
CGRRF1
CHAC1
CHAC2
CHAF1A
CHAF1B
CHAMP1
CHCHD1
CHCHD10
CHCHD2
CHCHD6
CHCHD7
CHCHD8
CHD1
CHD2
CHD3
CHD4
CHD6
CHD7
CHD8
CHD9
CHEK1
CHERP
CHFR
CHGB
CHIC1
CHIC2
CHID1
CHKA
CHKB
CHM
CHMP1B
CHMP2B
CHMP3
CHMP4C
CHMP5
CHMP7
CHN1
CHORDC1
CHP
CHPF
CHPT1
CHRAC1
CHRM3
CHRM4
CHRM5
CHRNA5
CHRNA9
CHRNB1
CHRNB2
CHST12
CHST14
CHST3
CHST5
CHST6
CHST7
CHSY1
CHTOP
CHUK
CHURC1
CHURC1-FNTB
CIB1
CIB2
CIC
CIR1
CIRBP
CIRH1A
CISD3
CIT
CITED2
CIZ1
CKAP2
CKAP5
CKB
CKLF
CKS2
CLASP1
CLASP2
CLASRP
CLCC1
CLCF1
CLCN2
CLCN3
CLCN4
CLCN7
CLDN11
CLDN23
CLDND1
CLEC16A
CLEC2B
CLGN
CLIC1
CLIC2
CLIC4
CLIC5
CLINT1
CLIP1
CLIP2
CLIP3
CLK1
CLK2
CLK4
CLMP
CLN3
CLN5
CLN8
CLNS1A
CLOCK
CLP1
CLPB
CLPTM1
CLPX
CLRN1
CLRN1-AS1
CLRN2
CLSPN
CLSTN1
CLTA
CLTB
CLTC
CLUAP1
CMAHP
CMC1
CMPK1
CMTM2
CMTM3
CMTM4
CMTM6
CNBP
CNDP2
CNFN
CNIH
CNIH3
CNIH4
CNKSR3
CNN1
CNN2
CNN3
CNNM2
CNNM3
CNO
CNOT1
CNOT2
CNOT3
CNOT6
CNOT6L
CNOT8
CNP
CNPY2
CNPY3
CNR1
CNTLN
CNTNAP1
CNTNAP3B
CNTRL
COASY
COBLL1
COBRA1
COG1
COG2
COG3
COG5
COG6
COG7
COIL
COL11A2
COL14A1
COL17A1
COL19A1
COL4A1
COL4A2
COL4A3
COL4A3BP
COL4A5
COL5A2
COL9A3
COMMD1
COMMD10
COMMD2
COMMD3
COMMD4
COMMD5
COMMD7
COMMD8
COMMD9
COMT
COPA
COPB1
COPB2
COPG
COPS2
COPS3
COPS4
COPS5
COPS7A
COPS7B
COPS8
COPZ1
COQ10A
COQ10B
COQ2
COQ3
COQ4
COQ5
COQ6
COQ7
CORO1A
CORO1B
CORO1C
CORO7
COX10
COX11
COX15
COX17
COX18
COX19
COX4I2
COX5A
COX5B
COX6A1
COX6B1
COX6B2
COX6C
COX7A2
COX7A2L
COX7B
COX7C
COX8A
CP
CPA5
CPD
CPEB3
CPEB4
CPM
CPNE2
CPNE3
CPNE5
CPNE7
CPOX
CPSF1
CPSF3L
CPSF4
CPSF6
CPSF7
CPT1A
CPT2
CRABP2
CRADD
CRB2
CRBN
CRCP
CREB1
CREB3L1
CREB3L2
CREBBP
CREBL2
CREBZF
CREG2
CRELD1
CRELD2
CREM
CRIM1
CRIP2
CRISPLD1
CRK
CRKL
CRLF3
CRLS1
CRNDE
CRNKL1
CROCC
CROCCP3
CROT
CRTAM
CRTAP
CRTC3
CRY2
CRYBA1
CRYBA4
CRYGN
CRYM-AS1
CRYZ
CS
CSDA
CSDC2
CSDE1
CSE1L
CSF1
CSGALNACT2
CSK
CSNK1A1
CSNK1D
CSNK1E
CSNK1G1
CSNK1G2
CSNK1G3
CSPP1
CSRNP1
CSRNP2
CSRNP3
CSRP1
CSRP2
CST3
CSTB
CSTF2
CSTF2T
CSTF3
CT45A3
CTAGE5
CTBP1
CTBP2
CTBS
CTC1
CTCF
CTDNEP1
CTDP1
CTDSP1
CTDSPL
CTDSPL2
CTF1
CTH
CTHRC1
CTNNA1
CTNNAL1
CTNNB1
CTNNBIP1
CTNND1
CTPS
CTPS2
CTR9
CTSA
CTSB
CTSC
CTSD
CTSO
CTTN
CTU1
CTXN1
CTXN2
CTXN3
CUBN
CUEDC1
CUEDC2
CUL1
CUL2
CUL4B
CUL5
CUL7
CUL9
CUX1
CWC22
CWC25
CWC27
CWF19L1
CX3CL1
CXADR
CXCL16
CXCL3
CXCR4
CXorf22
CXorf26
CXorf38
CXorf40B
CXorf56
CXorf58
CXorf69
CXXC1
CXXC4
CYB561D1
CYB5A
CYB5B
CYB5R1
CYB5R2
CYB5R3
CYB5R4
CYBRD1
CYC1
CYCS
CYFIP1
CYFIP2
CYHR1
CYP11A1
CYP1B1
CYP20A1
CYP27A1
CYP2J2
CYP4X1
CYP51A1
CYR61
CYTH2
CYTH3
D2HGDH
DAAM1
DAB2
DACT3
DAD1
DAG1
DAGLB
DAND5
DAP3
DAPK3
DAPP1
DARS
DAXX
DAZAP1
DAZAP2
DBF4
DBF4B
DBI
DBN1
DBNDD1
DBNDD2
DBNL
[truncated: 7,658 more rows]
