# Supplementary material for: Changes in chromatin state reveal ARNT2 at a node of a tumorigenic transcription factor signature driving glioblastoma cell aggressiveness
Source: Acta Neuropathol. 2017 Nov 17;135(2):267–83. doi: 10.1007/s00401-017-1783-x (PMC5773658; doi:10.1007/s00401-017-1783-x)
Supplement: Supplementary file 5 — Supplementary material 5 (XLSX 22 kb) [file 401_2017_1783_MOESM5_ESM.xlsx]

## Sheet: Table S3
Online Resource 5. Gene ontology analysis of genes changing histone marks in TG1-miR compared to TG1
Changes in chromatin state reveal ARNT2 at a node of a tumorigenic transcription factor signature driving glioblastoma cell aggressiveness.
A. Bogeas, G. Morvan-Dubois, E. A. El-Habr, F-X. Lejeune, M. Defrance, A. Narayanan, K. Kuranda, F. Burel-Vandenbos, S. Sayd, V. Delaunay, L. G. Dubois, H. Parrinello, S. Rialle, S. Fabrega, A. Ibdaih, J. Haiech, I. Bièche, T. Virolle, M. Goodhardt, H. Chneiweiss, M-P. Junier
Acta Neuropathologica
Corresponding authors : herve.chneiweiss@inserm.fr; marie-pierre.junier@inserm.fr
All genes with different histone marks in TG1-miR compared to TG1, related to Figure 2C
Category	Term	Count	%	PValue	Genes	List Total	Pop Hits	Pop Total	Fold Enrichment	Bonferroni	Benjamini	FDR
GOTERM_CC_DIRECT	GO:0005578~proteinaceous extracellular matrix	104	2.3172905525846703	1.18939e-10	COL6A2, ELN, SMOC1, COL8A2, LAMA1, MMP24, TNN,FN1, SFRP1, ADAMTS18, COMP, CHAD, COL5A1, COL4A6,COL24A1, ADAMTS5, EFEMP1, dgcr6,WNT9B, MMP10, SLIT2, COL4A4, PRELP, NPNT, OPTC, WNT10B, ADAMTS14, SPOCK1, CCL21, CTGF,TIMP3, COL1A2, MMP12, CRTAC1, GLDN, RPTN, ECM2, VEGFA,OLFML2B, VCAN, TGFBI, NDNF,SLIT3, FBLN5, ADAMTS15, fbln7, COL11A1, LAMC3, ADAMTS19, COL21A1, ZP1, MATN3, HPSE, ZP4, VWF, GPC1,ADAMTS…	3897	268	18224	1.8147292789325122	1.1085101025987143E-7	3.695033812256554E-8	1.8623286246466364E-7
GOTERM_BP_DIRECT	GO:0007267~cell-cell signaling	87	1.9385026737967916	1.64425e-06	TFAP2C, CCL26, TAC4, CD86, CD33, GJB1, PPY, SIGLEC6, GJB2, TNFSF10, TNFSF8, TNFSF9, FGF5, GPR50, SFRP2, INHA, ADRB3, INHBA, ADRB2, TSHR, CCL5, ADRB1, CGB1, CCL4, ADRA2B, ASIP, CCL13, wisp2, CCL7, NAMPT, INS, PKP4, GRAP, PYY2, EFNA4, EFNA3, EFNB1, WNT9B, CXCL14, CD70, EFNA2, SIRPG, EFNA1, GRAP2, STAB1, CCL18, NR5A1, IHH, CCL21, GAL3ST4, FGF12, IL26, CTGF, TRH, CHST4, CCL16, IL11, SSTR2, ADORA1, SS…	3556	254	16792	1.6174326634367555	0.010747868881951783	0.005388452149258316	0.0032190984105451292
GOTERM_BP_DIRECT	GO:0007155~cell adhesion	135	3.0080213903743314	2.45247e-05	COL6A2, CDH6, CDH4, COL6A1, nlgn1, LAMA1, COL7A1, HES1, CDH8, COL8A1, CD33, PARVA, SIGLEC6, FN1, COMP, ITGAE, CCL4, ACHE, CCL11, ATP1B1, DSC3, COL5A1, DSCAM, COL4A6, DSG2, PARVG, FEZ1, dgcr6, PARVB, CNTN5, ROBO2, CD22, SIRPG, ITGB7, SELP, SELPLG, MYBPC1, THY1, ITGAX, LAMB2, SPOCK1, LAMB3, CTGF, PSTPIP1, MPZL3, MYBPC3, CHST4, GAS6, CNTN1, LAMB4, ALCAM, FLOT2, CD96, CD9, PRKX, HABP2, SPAM1, GRHL2, …	3556	459	16792	1.3888705088334548	0.14885989217925455	0.052308427354774034	0.048003998247903024
GOTERM_BP_DIRECT	GO:0030198~extracellular matrix organization	67	1.4928698752228164	3.08626e-05	COL6A2, JAM3, MATN3, ELN, COL6A1, COL8A2, HPSE, LAMA1, COL7A1, COL8A1, B4GALT1, VWF, HSPG2, TNF, ICAM2, FN1, ICAM3, ABI3BP, COMP, ICAM1, ITGAE, COL5A1, COL4A6, MYF5, PXDN, ADAMTS20, COL4A4, BGN, KDR, NPNT, TNFRSF11B, ITGB7, SPINT1, SPINK5, ITGAX, RXFP1, LAMB2, LAMB3, MATN4, MPZL3, CSGALNACT1, COL1A2, HPSE2, TNR, CD44, VIT, MFAP5, ECM2, OLFML2B, VCAN, ITGA6, TGFBI, NDNF, FBLN5, PDGFB, COL9A2, TNC,…	3556	196	16792	1.614207662817658	0.18358467894038788	0.04944382697410998	0.060405980671751625
GOTERM_BP_DIRECT	GO:0007218~neuropeptide signaling pathway	40	0.8912655971479502	4.64663e-05	SSTR2, QRFPR, KISS1R, NMU, prok2, GLRA2, PPY, GLRA4, SORCS2, GAL, GLRB, UTS2R, OPRD1, GALR2, TAC3, OPRK1, PTGDR2, ECEL1, PRLHR, PYY2, MC2R, NPFFR2, PCSK1N, CPE, NPY6R, NTSR2, NPY5R, GPR83, NPY1R, SORCS3, npy2r, SORCS1, GLRA3, CYSLTR2, MCHR1, SCG5, NPW, HCRTR2, GPR143, RXFP3	3556	101	16792	1.8701622693202953	0.2631595806136746	0.05924900092043861	0.09093334163873257
GOTERM_BP_DIRECT	GO:0034220~ion transmembrane transport	66	1.4705882352941175	0.000539633	UNC80, TTYH1, UNC79, TRDN, GLRA2, RYR3, CASQ2, GLRB, CASQ1, GRIK1, GRIK2, GRIK3, GRID1, PIEZO2, GRID2, ATP1B1, ATP6V1G3,CLCNKB, CLCNKA, GRIN2B, CLCN5, HTR3E, GRIA3, GRIA2, ATP2C2,ATP6V1F, ANXA6, ATP12A, ATP7B, BEST1, ATP13A4, SGK1, GABRG2, CLCA1, GABRG3, ANO9, TTYH3, ANO5, GABRB3, clca3p, GABRB2, HTR3C, CATSPER3, SCNN1G, AQP4, AQP5, AQP3, ATP6V1E2,SCNN1D, SCNN1B, SCNN1A, HTR3A, GABRA3, GABRA4, AT…	3556	210	16792	1.4841073437248913	0.9712013109382851	0.39756473224204814	1.0512233592210096
GOTERM_BP_DIRECT	GO:0060326~cell chemotaxis	26	0.5793226381461676	0.00108565	FPR2, PDGFB, SAA2, CXCL1, CXCL14, KIT, DOCK4, LPAR1, CXCL12, CCL5, c5ar1, C5, CCL19, CCL13, elmo2, CCL21, CXCL5, AGTR1, LEF1, CXCL6, AZU1, GPR33, EPHB1, BIN2, CCL28, CCL16	3556	65	16792	1.8888638920134984	0.9992062798312532	0.5102586865976537	2.1042079843106243
GOTERM_BP_DIRECT	GO:0007189~adenylate cyclase-activating G-protein coupled receptor signaling pathway	21	0.4679144385026738	0.001911	ADCY8, PTGFR, ucn2, PTGER2, ADCY7, S1PR4, ADORA2B, ptger3, CALCR, GNAS, GHRHR, RXFP2, ADRB3, ADRB2, TSHR, LHCGR, GALR2, UCN3, ADCY2, ADCY1, DRD5	3556	50	16792	1.983307086614173	0.9999965291085889	0.5226362108179454	3.6757082691779464
GOTERM_BP_DIRECT	GO:0070098~chemokine-mediated signaling pathway	27	0.6016042780748663	0.00200139	CCL26, CXCL1, CXCR5, CCR1, CCL1, CCL24, CXCL13, CCL5, CCL4, CCL13, CXCL5, CCL11, GPR35, CCL7, CXCL6, CXCR3, PF4, PF4V1, CCL18, CXCL12, CCR4, CCL19, CCL21, CCR8, XCR1, gpr17, CCL16	3556	71	16792	1.7957508832522695	0.9999980859384834	0.49990753604327	3.846346610231921
GOTERM_BP_DIRECT	GO:0006855~drug transmembrane transport	11	0.24509803921568626	0.002471	ABCC2, SLC22A18, SLC22A1, SLC47A2, ABCB5, SLC18A1, SLC17A3, slc22a5, ABCA8, SLC22A2, SLC47A1	3556	19	16792	2.7338819489669057	0.9999999131880881	0.5224417712135401	4.728317602753707
GOTERM_BP_DIRECT	GO:0021537~telencephalon development	10	0.22281639928698754	0.00387481	HES5, NRGN, HES1, BMP4, AVPR2, RFX4, BMP2, SCN5A, AVPR1A, SIX3	3556	17	16792	2.7777410176669086	0.9999999999916996	0.6113164024922086	7.319218136243011
GOTERM_MF_DIRECT	GO:0001228~transcriptional activator activity, RNA polymerase II transcription regulatory region sequence-specific binding	32	0.7130124777183601	0.00556359	DMRT1, ALX1, GATA4, GRHL3, GRHL2, FOXC1, SOHLH2, BARX1, LEF1, ARID3A, ESRRG, NHLH1, PLAGL1, MAF, NR1I2, NKX2-5, CREB3L3, MYOG, MYF6, MYF5, RFX6, FOXO3, RXRB, EBF4, TP53, MSGN1, SOHLH1, ARID3C, barx2, LMO2, FEZF2, ELF5	3553	95	16881	1.6004029211785444	0.9999951965120897	0.49355658585144646	9.241210428033053
GOTERM_BP_DIRECT	GO:0006112~energy reserve metabolic process	9	0.2005347593582888	0.00610316	KL, LEPR, GFPT2, LEP, PRLH, GNAS, MT3, ADRB3, MTOR	3556	15	16792	2.8332958380202475	1.0	0.7045267516054956	11.295071321927185
GOTERM_BP_DIRECT	GO:0007275~multicellular organism development	135	3.0080213903743314	0.00660912	PRTG, BST1, ZNF219, SFRP2, Ppdpf, GCM2, SFRP1, VANGL1, TUBD1, GADD45B, IGF2, SPIN1, INVS, ROR2, THPO, Mycbpap, SPATA19, SSC5D, HOXA4,WNT9B, hoxa9, DACH2, SERPINF1, HIC1, VANGL2, HOOK1, WNT10B, CRABP1, DKK3,MUSK, IHH, SOX6, HEMGN, GRHL1, DAZL, SALL4, MEOX1, HOXB1, HOXB8, CHST2, SPATA16, HOXB7, COLEC11, CATSPERB,CATSPER3, BHLHA9, WIPF3, ERG, CHRD, NKX1-2, Spdef, PRM2, SOHLH2, LCLAT1, TSHZ3, ID3, VC…	3556	521	16792	1.2235922525039458	1.0	0.692050232691884	12.174991666733959
GOTERM_BP_DIRECT	GO:0055114~oxidation-reduction process	151	3.364527629233512	0.00741188	SDR9C7, IDO2, AKR1C4, TYR, CHCHD4, ACADL, hsd3b1, CYP4A11, c5orf63,GLUD1, DHRS2, CRYL1, MTHFD2L, DHRS4L1, ALOXE3, TPH1, DHODH, BBOX1, PTGIS, DDO, CYP4F2, DBH, FMO4, CYP2S1, HSD11B1, PTGS2, PTGS1, HSD17B3, CYP17A1, cyp24a1, NQO2, CYP4F8, MOXD1, CYP26A1, SPR, GPX6, ASPHD2, ADO, SH3PXD2A, PHF2, DHRS9, TYW1B, P4HA3, RDH12, aldh3a1, MSRB2, CYP39A1, HSD17B8, AKR1C1, IYD,PYROXD2, LOXL2, LDHB, aldh3b2, K…	3556	592	16792	1.204469796005229	1.0	0.7145388260479395	13.554113929360923
GOTERM_BP_DIRECT	GO:0007268~chemical synaptic transmission	68	1.5151515151515151	0.00754715	GRM5, GRM2,CACNB2, CACNB4, GRM6,GRM7, OR11H4, SCN1B, CRH, GLRB, KCNMB1, GRIK1, GRIK2, tacr2, HAP1 ,PTGDR2, KCNQ5 SNAP25, Mycbpap, DBH, GRIN2B, CACNA1E, PTPRF, GAD2, GRIA3, GRIA2, NPY5R, LRFN4, DOC2A,npy2r, FGF12, SLC12A7, GABRG1, RIT2, DRD5, UNC13A, CPLX1, SSTR2, SSTR3, GABRB2, SST, FLOT2, CBLN1, PLP1, OR10H1, SLC6A13, HTR1F, OPRD1, GALR2, OPRK1, OR10H4, LRFN3, TPGS1, NPFFR2, SNCG, OR10J5, SYN1, …	3556	240	16792	1.3379452568428944	1.0	0.7119728022794051	13.784469714545033
GOTERM_BP_DIRECT	GO:0040007~growth	13	0.2896613190730838	0.00793382	GDF6, GDF2, BMP4, GDF5, BMP2, GDF7, BMP7, INHBB, BMP5, BMP6, INHBA, MTOR, VEGFA	3556	28	16792	2.1924313032299536	1.0	0.7124635477507846	14.439735779063778
GOTERM_BP_DIRECT	GO:0007166~cell surface receptor signaling pathway	76	1.6934046345811051	0.00823976	ADCYAP1R1, Klrb1, GP1BB, LAMA1, KLRD1, KLRC1, LILRB5, OR9A4, TSPAN12, TNFSF10, CRHR1, GPR50,INHA, ADRB2, INHBA, EVL, TACSTD2, FADD, tacr2, GFRA1, GPR157, PTH2R, IL12RB2, NPY6R, NPY5R, TSPAN3, TDP2,NPY1R, CD81,npy2r, CD101,MTNR1A, P2RX7, LEPR, TSPAN2, MCHR1, UPK1A, NUP62, SST, TSPAN8, TSPAN7, IL17A, CD53, CCR1, CD9, TNFRSF10A, ADAP1, CXCL13, GIPR, C5, OR11A1, GALR2, DTX1, TNFRSF10B, KLRF1, BDKRB2,…	3556	274	16792	1.3097961294984115	1.0	0.717636063272188	14.95482813011667
GOTERM_BP_DIRECT	GO:0030154~cell differentiation	118	2.6292335115864525	0.0169389	VAMP5, SMOC1, HHEX, TXK, MEIG1, Ppdpf, TUBD1, GADD45B, KRTDAP, SHCBP1L, NKX2-5, Mycbpap, ZIC1, SPATA19, ZIC3, Spib, KRT6A, MAL, ROS1, MUSK, RXFP1, HEMGN, NKAPL, CTGF, SPAG8, ATOH8, SPATA16, ROBO4, PRAME, WIPF3, ERG, CSPG5, Spdef, SOHLH2, ZNF423, etv7, NHLH1, HLH2, ONECUT3, fgf22, TEX19, FOXN3, CHRDL1, SPIC, TAF8, COL13A1, meg3, ADAM18, ODF1, NAA15, ELF5, BOLL, PAX8, ADCYAP1R1, CDC5L, MYT1, tcf23,…	3556	462	16792	1.2060927449003938	1.0	0.8128343942094127	28.42850682673359
GOTERM_BP_DIRECT	GO:0043408~regulation of MAPK cascade	16	0.35650623885918004	0.0169562	GDF6, GDF2, NPFFR2, GDF5, RNF41, GDF7, INHBB, INHA, BMP5, BMP6, INHBA, BMP15, HRH4, BMP10, INHBE, ULK4	3556	41	16792	1.8427940409887789	1.0	0.8084912408042896	28.45320543370051
GOTERM_BP_DIRECT	GO:0045765~regulation of angiogenesis	13	0.2896613190730838	0.0196338	ENPP2, PROK1, prok2, KRT1, TSPAN12, SFRP1, VASH2, EFNA1, CXCL13, HTATIP2, LEP, ETS1, GPNMB	3556	31	16792	1.9802605319496354	1.0	0.8445866447937787	32.17348340871604
GOTERM_BP_DIRECT	GO:0007399~nervous system development	76	1.6934046345811051	0.0246325	cyp46a1, pcsk2,MYT1, nlgn1, ZC4H2, CXCL1,NRG1, HES1, GJB1, FGF5, GAL, INHA,GLRB, INHBA, GRIK1, FUT9, DCLK1,TSHR, BPNT1, EVL, RFNG, ACHE, GFRA1, DSCAM, HES6, SLC4A10, NAV2, MPPED2, MBNL1, ARID1B, FEZ1, PAX3, EFNA5, DOC2A, NRSN1, LGI1, SPOCK1, MTR,FGF12, SCN3B, barx2, CSGALNACT1, NDN, SMN1, FGF19,ADORA1, NEUROG3, ATOH8, CNTFR, CBLN1, WNT8B, CHRM1, TMEM223, CSPG5, RAPGEF5, NRGN, VEGFA, ZNF423, BARX1…	3556	287	16792	1.2504673849566714	1.0	0.8744228076622631	38.63301165766308
GOTERM_BP_DIRECT	GO:0045165~cell fate commitment	16	0.35650623885918004	0.0476144	WNT9B, WNT1, WNT7A, FGF8, WNT8B, GDF7, BMP2, GATA4, PPARG, WNT2, WNT10B, TBX19, WNT5A, WNT10A, WNT4, ROR2	3556	46	16792	1.6424903408813032	1.0	0.9399409828672832	61.52363614848891
Active (H3K4me3) in TG1, repressed (H3K27me3) in TG1-miR, related to Figure 2D
Category	Term	Count	%	PValue	Genes	List Total	Pop Hits	Pop Total	Fold Enrichment	Bonferroni	Benjamini	FDR
GOTERM_MF_DIRECT	GO:0001077~transcriptional activator activity, RNA polymerase II core promoter proximal region sequence-specific binding	113	0.9449740759324301	7.02E-44	RFX4, ARNT2, LEF1, TXK	1726	1232	94529	5.023333452468736	1.6354247986642254E-41	1.1681605704744466E-42	9.017254926579366E-41
GOTERM_BP_DIRECT	GO:0035556~intracellular signal transduction	164	1.3714668004683057	7.69E-44	RASAL1, CLNK, GUCY2C, DAPK1, TEC	1856	2307	92767	3.553135696456063	5.09967652383985E-41	3.187297827399906E-42	1.1515399825891736E-40
GOTERM_BP_DIRECT	GO:0001666~response to hypoxia	63	0.5268439538384345	8.63E-32	ARNT2, HP, DPP4, SDC2	1856	467	92767	6.742783402864949	5.718596791395352E-29	1.3615706646179411E-30	1.291296186888247E-28
GOTERM_BP_DIRECT	GO:0042246~tissue regeneration	26	0.21742766348887776	2.01E-26	TXK, TIMP3, TEC	1856	62	92767	20.960285734149053	1.3314888670911833E-23	2.0174073743805807E-25	3.0065880838915937E-23
GOTERM_BP_DIRECT	GO:0006979~response to oxidative stress	52	0.43485532697775553	1.76E-19	GPX3, PXDNL	1856	548	92767	4.742838377800151	1.164745635321726E-16	1.0885473227305849E-18	2.6300710689180894E-16
GOTERM_BP_DIRECT	GO:0007219~Notch signaling pathway	37	0.3094162903495568	5.57E-14	GRIP2, HP	1856	391	92767	4.729775277802276	3.687750105285659E-11	2.3792079417717105E-13	8.326672684688674E-11
GOTERM_BP_DIRECT	GO:0042127~regulation of cell proliferation	56	0.46830573674527515	1.58E-13	TXK, GUCY2C, TEC	1856	870	92767	3.2172463337296873	1.0452305687635999E-10	6.492584248007915E-13	2.3602231280506203E-10
GOTERM_BP_DIRECT	GO:0016055~Wnt signaling pathway	49	0.4097675196521157	1.71E-10	SFRP4, LEF1	1856	840	92767	2.915629489942529	1.1307929315140797E-7	6.047021772204175E-10	2.5534038217145394E-7
GOTERM_BP_DIRECT	GO:0045665~negative regulation of neuron differentiation	21	0.17561465127947817	4.39E-5	IRX3, LEF1	1856	357	92767	2.9401305780933065	0.02868377659897492	1.182986767238603E-4	0.0656953122217474
GOTERM_MF_DIRECT	GO:0046983~protein dimerization activity	10	0.08362602441879914	7.04E-3	MAT1A, NUP210, ARNT2, ANO5	1726	184	94529	2.976503854098443	0.8072904796944985	0.02230329167774714	8.678791872511082
Repressive (H3K27me3) in TG1, active (H3K4me3) in TG1-miR, related to Figure 2E
Category	Term	Count	%	PValue	Genes	List Total	Pop Hits	Pop Total	Fold Enrichment	Bonferroni	Benjamini	FDR
GOTERM_CC_DIRECT	GO:0030054~cell junction	12	11.538461538461538	6.10E-9	FYB, MUSK, ACHE, GABRA2, GRM2, GRIA2, GABRA4, GRIN3B, CPEB1, RPH3A, SNAP25, CEACAM1	74	1520	108897	11.617745376955904	6.712338594949685E-7	3.3561698609130275E-7	6.894336201934692E-6
UP_KEYWORDS	Synapse	10	9.615384615384617	4.75E-8	MUSK, ACHE, GABRA2, GRM2, GRIA2, GABRA4, GRIN3B, CPEB1, RPH3A, SNAP25	90	1127	140556	13.857438627624962	7.987898699601814E-6	9.984908269089487E-7	5.789086996443871E-5
KEGG_PATHWAY	hsa04724:Glutamatergic synapse	4	3.8461538461538463	5.39E-7	GLS2, GRM2, GRIA2, GRIN3B	34	30	62494	245.07450980392156	5.015423445786649E-5	1.671835765448826E-5	5.904030461634235E-4
UP_KEYWORDS	Postsynaptic cell membrane	6	5.769230769230769	2.50E-5	MUSK, GABRA2, GRIA2, GABRA4, GRIN3B, CPEB1	90	535	140556	17.514766355140186	0.004193090729434856	3.819185401972014E-4	0.030447817384449127
KEGG_PATHWAY	hsa04727:GABAergic synapse	3	2.8846153846153846	8.05E-5	GLS2, GABRA2, GABRA4	34	25	62494	220.56705882352944	0.0074591315160086324	8.315529519135056E-4	0.08809536490658187
GOTERM_MF_DIRECT	GO:0042803~protein homodimerization activity	6	5.769230769230769	2.05E-4	ACHE, SDS, CLEC2A, TOX3, CEACAM1, ALX1	71	721	94529	11.079564767244243	0.0336028886199089	0.01694501100900203	0.24863767567964157
KEGG_PATHWAY	hsa01100:Metabolic pathways	4	3.8461538461538463	5.53E-4	GLS2, SDS, ENPP3, IDO2	34	303	62494	24.264802950883325	0.050123633980001525	0.00427611824995866	0.6035020335601882
UP_KEYWORDS	Transcription regulation	8	7.6923076923076925	1.17E-3	FOXE1, ZNF75A, KLF14, NOBOX, NLRP3, TOX3, ALX1, FOXS1	90	2536	140556	4.926603575184017	0.17914942039679238	0.009356627221662528	1.4205326159563936
UP_KEYWORDS	Cell projection	3	2.8846153846153846	3.92E-2	GRM2, PTK6, CPEB1	90	492	140556	9.522764227642277	0.9987929091123384	0.15116568874566017	38.55237565717828
GOTERM_BP_DIRECT	GO:0046777~protein autophosphorylation	3	2.8846153846153846	4.74E-2	MUSK, PTK6, MOS	68	480	92767	8.52637867647059	0.9999999997175357	0.8645104589686252	49.80491742442048
