# Supplementary material for: Changes in chromatin state reveal ARNT2 at a node of a tumorigenic transcription factor signature driving glioblastoma cell aggressiveness
Source: Acta Neuropathol. 2017 Nov 17;135(2):267–83. doi: 10.1007/s00401-017-1783-x (PMC5773658; doi:10.1007/s00401-017-1783-x)
Supplement: Supplementary file 6 — Supplementary material 6 (XLSX 12 kb) [file 401_2017_1783_MOESM6_ESM.xlsx]

## Sheet: Online Resource 6
Online Resource 6. List of transcription factors changing histone marks in TG1-miR compared to TG1
Changes in chromatin state reveal ARNT2 at a node of a tumorigenic transcription factor signature driving glioblastoma cell aggressiveness.
A. Bogeas, G. Morvan-Dubois, E. A. El-Habr, F-X. Lejeune, M. Defrance, A. Narayanan, K. Kuranda, F. Burel-Vandenbos, S. Sayd, V. Delaunay, L. G. Dubois, H. Parrinello, S. Rialle, S. Fabrega, A. Ibdaih, J. Haiech, I. Bièche, T. Virolle, M. Goodhardt, H. Chneiweiss, M-P. Junier
Acta Neuropathologica
Corresponding authors : herve.chneiweiss@inserm.fr; marie-pierre.junier@inserm.fr
ALX1
ARID3A
ARNT2
ATF6B
ATOH7
ATOH8
BACH2
BARX1
BARX2
BATF
BATF2
BHLHE22
BHLHE23
CDX1
CEBPB
CEBPE
CREB3L3
CREB5
DDIT3
DLX3
DLX4
DMRT1
DMRTA1
DMRTC2
E2F7
EBF4
EHF
ELF5
ERG
ESR1
ESRRG
ESX1
ETS1
ETV6
ETV7
FIGLA
FOXA2
FOXA3
FOXB1
FOXC1
FOXC2
FOXD2
FOXD4L1
FOXE1
FOXJ1
FOXJ2
FOXJ3
FOXN3
FOXO3
FOXP4
FOXS1
GATA4
GCM1
GCM2
GFI1
GLI2
GRHL1
GRHL2
GRHL3
GSX2
GTF3A
HAND2
HES1
HES5
HES6
HES7
HHEX
HIC1
HIC2
HIF3A
HMX2
HNF1A
HOXA4
HOXA9
HOXB1
HOXB6
HOXB7
HOXB8
HOXC13
HOXC5
HOXD11
INSM1
IRF4
IRF5
IRX1
IRX3
IRX5
ISL1
JDP2
KLF17
LEF1
LHX8
LMX1A
LRRFIP1
MAF
MECOM
MED20
MEOX1
MKX
MLX
MNX1
MSC
MSGN1
MXD4
MYF5
MYF6
MYOG
MYRF
MYT1
MYT1L
NANOG
NEUROG3
NFATC2
NFATC4
NFIA
NFYB
NHLH1
NHLH2
NKX1-2
NKX2-4
NKX2-5
NKX2-6
NKX2-8
NKX3-2
NKX6-1
NOBOX
NR0B1
NR1I2
NR4A1
NR5A1
ONECUT3
OTX1
PAX1
PAX3
PAX7
PAX8
PBX1
PHOX2A
PITX1
PITX3
PLAG1
PLAGL1
POU3F3
POU4F1
POU5F1B
PPARG
PRDM14
PRDM4
PRRX1
RFX4
RORB
RUNX3
RXRB
RXRG
SATB1
SIX3
SIX6
SNAI2
SNAI3
SOHLH1
SOHLH2
SOX1
SOX11
SOX14
SOX18
SOX5
SOX6
SP9
SPDEF
SPI1
SPIB
SPIC
TAF9B
TBX1
TBX18
TBX19
TBX3
TBX4
TCF3
TCF7
TFAP2C
TFEB
TFEC
TLX2
TP53
TP63
UNCX
USF2
VAX1
VAX2
ZBTB16
ZFPM2
ZIC1
ZIC3
ZIC5
ZKSCAN3
ZNF219
ZNF232
ZNF354C
ZNF423
ZNF521
ZNF711
