# Supplementary material for: Changes in chromatin state reveal ARNT2 at a node of a tumorigenic transcription factor signature driving glioblastoma cell aggressiveness
Source: Acta Neuropathol. 2017 Nov 17;135(2):267–83. doi: 10.1007/s00401-017-1783-x (PMC5773658; doi:10.1007/s00401-017-1783-x)
Supplement: Supplementary file 10 — Supplementary material 10 (XLSX 9 kb) [file 401_2017_1783_MOESM10_ESM.xlsx]

## Sheet: Table S5
Online Resource 10. Components of the tumorigenic/stem signature of glioblastoma cells.
Signature components used for the analysis reported in Figure S5 are listed in the second column.
Signature components used for the analyses reported in Figure 5 are listed in the third column.
Tumorigenic/stem signature of glioblastoma cells defined by Bernstein's group (Suva et al., 2014; Patel et al., 2015)	Signature components detected in the transcriptome dataset of single-cell RNA-seq (Patel et al., 2015)	Signature components detected in the IVY RNA-seq dataset of the core zone of glioblastoma (glioblastoma.alleninstitute.org)
APC	APC	APC
BRD1	BRD1	BRD1
CCND2	CCND2	CCND2
ETV1	ETV1	ETV1
FABP7	FABP7	FABP7
FZD3	FZD3	FZD3
GPM6A	GPM6A	GPM6A
HEPN1	HEPN1	HEPN1
IDH1	IDH1	IDH1
ITGB8	ITGB8	ITGB8
KDM4A	KDM4A	KDM4A
LRP4	LRP4	LRP4
NFIA	NFIA	NFIA
NFIB	NFIB	NFIB
NLGN1	NLGN1	NLGN1
NLGN3	NLGN3	NLGN3
OLIG2		OLIG2
POU3F2	POU3F2	POU3F2
PTN	PTN	PTN
PTPRZ1	PTPRZ1	PTPRZ1
RFX4	RFX4	RFX4
SALL2		SALL2
SOX2
SOX4	SOX4	SOX4
SOX9	SOX9	SOX9
TCF12	TCF12	TCF12
ZIM2	ZIM2	ZIM2
ZNF419	ZNF419	ZNF419
Changes in chromatin state reveal ARNT2 at a node of a tumorigenic transcription factor signature driving glioblastoma cell aggressiveness.
A. Bogeas, G. Morvan-Dubois, E. A. El-Habr, F-X. Lejeune, M. Defrance, A. Narayanan, K. Kuranda, F. Burel-Vandenbos, S. Sayd, V. Delaunay, L. G. Dubois, H. Parrinello, S. Rialle, S. Fabrega, A. Ibdaih, J. Haiech, I. Bièche, T. Virolle, M. Goodhardt, H. Chneiweiss, M-P. Junier
Acta Neuropathologica
Corresponding authors : herve.chneiweiss@inserm.fr; marie-pierre.junier@inserm.fr
